# Supplementary material for: Upregulated expression of pyruvate kinase M2 mRNA predicts poor prognosis in lung adenocarcinoma
Source: PeerJ. 2020 Feb 20;8:e8625. doi: 10.7717/peerj.8625 (PMC7036274; doi:10.7717/peerj.8625)
Supplement: Supplemental Information 1 [file peerj-08-8625-s001.xlsx]

## Sheet: os-cutoff value
PKM2(201251_at): survival
Survival:OS		Survival:PPS		Survival:FP
Best cutoff value used in analysis:2095		Best cutoff value used in analysis:1507		Best cutoff value used in analysis:1667
Patients of the analysis: 720		Patients of the analysis: 125		Patients of the analysis: 461
Number at high expression: 295		Number at high expression: 36		Number at high expression: 128
cutoff	p value	cutoff value	p value	cutoff value	p value
650	1.9e-09	674	0.243035	486	0.0145684
653	1.36e-09	680	0.364067	486	0.0117591
655	1.03e-09	688	0.418401	496	0.00990349
659	1.83e-09	710	0.286709	498	0.00831852
659	1.3e-09	733	0.334765	501	0.00694108
665	9.53e-10	734	0.19103	503	0.00565091
666	1.77e-09	780	0.128915	504	0.00460667
670	1.29e-09	783	0.19202	505	0.0038413
671	2.08e-09	789	0.249354	505	0.00334372
674	1.52e-09	790	0.247747	507	0.00282834
674	1.09e-09	794	0.34077	510	0.00217787
676	2.12e-09	807	0.216031	512	0.00325357
680	3.06e-09	817	0.134488	522	0.00251283
681	5.44e-09	829	0.207088	526	0.00196432
682	4.15e-09	848	0.267627	538	0.00152897
685	2.98e-09	855	0.236071	546	0.00117672
688	2.14e-09	916	0.176651	549	0.000907967
692	1.61e-09	926	0.107929	567	0.000697575
694	1.09e-09	935	0.121186	568	0.000613049
695	2.07e-09	947	0.0604765	575	0.000468015
704	3.6e-09	949	0.0657452	587	0.000355741
710	5.57e-09	951	0.034318	589	0.000272359
710	8.73e-09	951	0.0600843	591	0.000205259
711	6.35e-09	956	0.0266373	594	0.00015101
728	4.33e-09	957	0.0132495	595	0.000277402
728	2.95e-09	968	0.0233384	604	0.00020909
733	2.12e-09	973	0.0121339	607	0.000362246
734	1.2e-09	986	0.0123274	610	0.000292499
735	8.6e-10	1010	0.0178465	613	0.00021894
739	4.44e-10	1012	0.0199233	616	0.000188369
747	3.15e-10	1015	0.00999583	618	0.000148227
748	3.12e-10	1019	0.0170987	620	0.000110631
755	2.56e-10	1033	0.0221212	624	8.05379e-05
760	1.79e-10	1045	0.0110436	636	6.05444e-05
761	3.34e-10	1055	0.0181056	641	4.73558e-05
761	6.04e-10	1067	0.0265763	642	3.61877e-05
762	1.12e-09	1071	0.044861	650	2.64375e-05
770	7.68e-10	1077	0.056571	653	1.92235e-05
775	5.42e-10	1101	0.0370851	659	1.44267e-05
780	3.82e-10	1109	0.0346947	659	1.0397e-05
783	8.18e-10	1116	0.056737	666	7.62665e-06
789	1.52e-09	1123	0.0874251	670	5.54734e-06
790	1.27e-09	1156	0.127566	671	3.94274e-06
794	2.52e-09	1163	0.149094	674	2.84213e-06
794	1.75e-09	1199	0.0835505	674	2.0007e-06
796	1.19e-09	1214	0.0710421	680	3.75397e-06
802	7.95e-10	1226	0.0427004	681	7.14009e-06
807	4.96e-10	1249	0.0303932	682	5.30045e-06
809	3.63e-10	1257	0.0283192	685	3.75752e-06
814	2.4e-10	1285	0.0250081	688	2.65014e-06
816	4.05e-10	1294	0.0208028	692	5.11927e-06
817	2.05e-10	1298	0.0379399	704	3.54051e-06
818	3.35e-10	1327	0.0330111	710	2.46864e-06
819	2.19e-10	1329	0.0326164	710	4.00277e-06
823	1.54e-10	1387	0.0318374	711	2.81923e-06
829	1.01e-10	1432	0.0583356	733	1.92839e-06
829	5.46e-11	1435	0.0260628	734	3.08671e-06
834	1.1e-10	1454	0.0299179	739	5.31306e-06
837	6.63e-11	1480	0.0106569	747	3.74933e-06
837	4.74e-11	1507	0.00745476	748	3.74362e-06
839	3.27e-11	1530	0.0161886	755	3.01177e-06
842	2.56e-11	1534	0.0159502	762	2.10691e-06
844	1.79e-11	1554	0.0329553	770	1.4515e-06
848	1.24e-11	1667	0.0436346	780	1.004e-06
855	9.69e-12			783	2.22344e-06
865	7.41e-12			789	4.30874e-06
867	5.11e-12			790	7.58359e-06
869	8.49e-12			794	1.5057e-05
877	1.61e-11			794	1.06562e-05
878	1.1e-11			796	1.83708e-05
881	7.12e-12			802	1.28568e-05
888	4.9e-12			807	8.93845e-06
892	3.28e-12			809	1.71243e-05
893	1.84e-12			817	1.19491e-05
899	1.08e-12			818	1.81542e-05
902	6.24e-13			819	1.26617e-05
909	4.18e-13			823	8.9825e-06
910	8.55e-13			829	6.27358e-06
911	5.3e-13			834	1.24456e-05
912	3.42e-13			837	8.01029e-06
914	2.31e-13			837	5.76946e-06
914	1.52e-13			839	4.03266e-06
916	1.24e-13			842	3.0819e-06
926	8.16e-14			844	2.14298e-06
928	1.47e-13			848	1.47276e-06
933	1e-13			855	2.58587e-06
935	6.06e-14			865	4.85283e-06
943	3.71e-14			877	3.38939e-06
947	2.18e-14			878	2.33965e-06
947	3.86e-14			881	1.58784e-06
949	2.55e-14			888	1.08155e-06
951	1.64e-14			892	7.3174e-07
951	3.82e-14			899	4.38777e-07
956	2.42e-14			902	2.84152e-07
956	4.62e-14			909	1.87879e-07
957	2.66e-14			910	1.52026e-07
967	4.66e-14			911	9.65388e-08
968	2.94e-14			912	6.19024e-08
973	1.72e-14			914	4.0656e-08
974	3.12e-14			914	2.60013e-08
978	7.73e-14			916	2.06393e-08
984	4.62e-14			926	4.06867e-08
986	3.36e-14			928	8.16666e-08
992	6.65e-14			933	5.42589e-08
995	5.04e-14			935	3.36184e-08
996	9.77e-14			943	2.94509e-08
1004	6.74e-14			947	1.80357e-08
1010	4.34e-14			947	3.60025e-08
1011	7.94e-14			949	2.31058e-08
1012	5.07e-14			951	5.10495e-08
1015	3.61e-14			951	1.11292e-07
1016	7.63e-14			956	2.61445e-07
1019	2.81e-14			957	4.08791e-07
1026	6.1e-14			967	6.62587e-07
1028	3.65e-14			968	4.31266e-07
1033	2.32e-14			973	6.60503e-07
1035	1.57e-14			978	1.31577e-06
1038	9.33e-15			984	8.48651e-07
1040	2.29e-14			986	6.13341e-07
1041	1.44e-14			992	1.15553e-06
1044	2.72e-14			995	8.57501e-07
1045	2.09e-14			996	6.4584e-07
1051	3.77e-14			1004	4.41297e-07
1055	2.41e-14			1010	2.861e-07
1057	3.97e-14			1011	5.70532e-07
1065	6.76e-14			1012	3.70699e-07
1067	4.33e-14			1015	3.34325e-07
1069	7.37e-14			1019	6.72296e-07
1071	4.06e-14			1026	1.49794e-06
1073	7.64e-14			1028	9.5846e-07
1077	4.94e-14			1033	6.25711e-07
1077	4e-14			1035	1.20582e-06
1082	2.71e-14			1038	7.65272e-07
1088	1.5e-14			1040	7.4947e-07
1088	7.99e-15			1041	4.85311e-07
1096	4e-15			1044	3.4782e-07
1101	2.55e-15			1045	2.56768e-07
1109	3.89e-15			1051	4.37291e-07
1113	7.33e-15			1055	2.79154e-07
1116	1.75e-14			1065	4.45082e-07
1123	4.1e-14			1067	2.83254e-07
1124	9.3e-14			1069	4.53312e-07
1129	7.85e-14			1071	2.785e-07
1134	5.84e-14			1073	5.30951e-07
1140	3.92e-14			1077	3.3685e-07
1155	2.62e-14			1077	2.65686e-07
1156	1.64e-14			1079	4.81388e-07
1158	3.35e-14			1082	2.93951e-07
1158	5.73e-14			1088	1.77314e-07
1163	3.63e-14			1088	1.05623e-07
1177	2.11e-14			1096	5.59028e-08
1191	1.38e-14			1101	3.41271e-08
1199	8.55e-15			1109	5.84159e-08
1211	5.33e-15			1113	1.05597e-07
1214	3.89e-15			1116	9.70126e-08
1217	2.89e-15			1123	9.38578e-08
1226	5.88e-15			1124	2.22833e-07
1229	3.22e-15			1129	1.79891e-07
1248	2e-15			1134	1.25097e-07
1249	3.89e-15			1140	7.93683e-08
1252	7.22e-15			1156	5.01667e-08
1254	1.07e-14			1158	1.18348e-07
1257	6.66e-15			1163	7.11684e-08
1259	5.11e-15			1177	1.23537e-07
1271	3.22e-15			1191	7.67587e-08
1285	2.78e-15			1199	4.54693e-08
1285	2e-15			1212	6.93014e-08
1294	1.89e-15			1214	3.47993e-08
1296	2.89e-15			1217	8.10676e-08
1298	1.67e-15			1226	6.16185e-08
1307	3e-15			1229	9.00501e-08
1316	1.78e-15			1248	5.27491e-08
1327	1.78e-15			1249	3.55916e-08
1329	3e-15			1252	8.50693e-08
1347	2.44e-15			1254	4.87429e-08
1348	5.66e-15			1257	2.79589e-08
1358	1.05e-14			1259	5.61528e-08
1359	2.69e-14			1271	3.34574e-08
1361	1.53e-14			1285	2.79152e-08
1361	1.93e-14			1285	5.00414e-08
1387	1.23e-14			1294	4.7604e-08
1410	2.83e-14			1296	7.11077e-08
1413	1.48e-14			1298	3.98472e-08
1432	9.55e-15			1307	9.49369e-08
1435	5.77e-15			1316	5.41684e-08
1436	9.88e-15			1327	5.36365e-08
1454	2.41e-14			1329	1.03297e-07
1471	1.23e-14			1358	2.19148e-07
1471	7.55e-15			1359	2.18637e-07
1480	1.22e-14			1361	1.21238e-07
1507	1.85e-14			1383	7.16637e-08
1507	1.08e-14			1387	4.61514e-08
1528	2.42e-14			1410	1.09722e-07
1530	1.83e-14			1413	5.91758e-08
1530	1.77e-14			1432	3.46187e-08
1534	3.62e-14			1435	7.22188e-08
1534	7.49e-14			1436	1.3827e-07
1549	5.36e-14			1449	1.29586e-07
1554	3.06e-14			1454	2.77626e-07
1555	6.04e-14			1471	4.70855e-07
1564	9.4e-14			1471	2.71895e-07
1564	5.76e-14			1480	1.55725e-07
1574	3.55e-14			1507	3.16742e-07
1581	6.05e-14			1507	1.75022e-07
1610	5.23e-14			1530	3.96904e-07
1623	1.11e-13			1530	1.00848e-06
1641	6.89e-14			1534	7.6291e-07
1642	4.35e-14			1534	1.52421e-06
1657	2.26e-14			1549	1.01103e-06
1667	4.71e-14			1554	5.68275e-07
1670	1.08e-13			1564	1.24127e-06
1673	2.54e-13			1574	7.08838e-07
1696	2.67e-13			1576	4.3055e-07
1701	5.32e-13			1581	2.63959e-07
1701	1.11e-12			1610	2.12847e-07
1708	8.26e-13			1623	1.64112e-07
1731	4.73e-13			1641	8.76389e-08
1731	2.88e-13			1642	4.79875e-08
1735	5.19e-13			1657	2.34182e-08
1737	1.23e-12			1667	1.66631e-08
1741	6.9e-13			1670	4.22063e-08
1750	4.21e-13			1696	3.82291e-08
1751	6.95e-13			1701	8.4366e-08
1757	1.14e-12			1701	1.98001e-07
1776	6.23e-13			1708	1.27512e-07
1786	3.84e-13			1731	6.26809e-08
1792	2.35e-13			1731	3.15147e-08
1793	1.43e-13			1737	5.78883e-08
1796	8.54e-14			1741	9.40179e-08
1812	1.88e-13			1750	4.70074e-08
1861	1.05e-13			1751	8.6141e-08
1865	5.85e-14			1757	1.48022e-07
1873	1.06e-13
1881	6.36e-14
1898	3.44e-14
1920	1.29e-14
1924	6.88e-15
1954	3.55e-15
1967	8.22e-15
2003	5.55e-15
2007	3.77e-15
2013	2.78e-15
2045	5.22e-15
2061	2.44e-15
2072	1.11e-15
2075	7.77e-16
2095	4.44e-16
2105	6.66e-16
2111	5.55e-16
2133	1.11e-15
2146	5.55e-16
2157	8.88e-16
2158	2.33e-15
2164	1.22e-15
2227	2.66e-15
2255	1.55e-15
2263	3.55e-15
2271	3e-15
2281	4.88e-15
2297	6.11e-15
2312	3.22e-15
2356	8.55e-15
2375	6.99e-15
2380	2.66e-15
2413	1.44e-15
2415	2.44e-15
2429	8.88e-16
2441	2.44e-15
2456	8.88e-16
2477	2.33e-15
2493	8.88e-16
2494	6.66e-16
2501	1.55e-15
2509	4e-15
2528	2.33e-15
2528	6e-15
2530	7.77e-15
2550	4.33e-15
2578	2.89e-15
2596	6.66e-15
2616	1.65e-14
2646	3.74e-14
2670	8.86e-14
2681	9.81e-14
2734	2.4e-13
2748	1.08e-13
2771	2.61e-13
2796	2.38e-13
2841	9.98e-14
2851	3.72e-14
2862	8.09e-14
2880	1.71e-13
2897	3.64e-13
2908	3.4e-13
2908	7.11e-13
2945	4.6e-13
2949	6.51e-13
2956	5.01e-13
2956	1.19e-12
2965	1.74e-12
2975	2.38e-12
2984	1.37e-12
2991	2.32e-12
2995	1.48e-12
3025	1.07e-12
3027	4.44e-13
3032	1.72e-13
3038	3.87e-13
3053	5.49e-13
3053	2.6e-13
3079	1.21e-13
3103	5.85e-14
3103	3.05e-14
3117	8.62e-14
3137	1.28e-13
3160	1.53e-13
3212	3.71e-13
3273	1.76e-13
3274	1.73e-13
3285	4.13e-13
3361	1.48e-13
3394	5.91e-14
3444	5.62e-14
3458	8.75e-14
3468	2.55e-14
3489	8.66e-15
3491	2.33e-15
3517	5.88e-15
3522	3.11e-15
3543	6.88e-15
3550	1.28e-14
3597	2.83e-14
3606	2.64e-14
3624	5.95e-14
3642	7.67e-14
3643	2.16e-14
3668	5.42e-14
3698	2.36e-14
3704	1.37e-14
3709	2.39e-14
3731	6.38e-14
3754	1.87e-13
3761	3.9e-13
3763	2.29e-13
3783	4.16e-13
3804	9.9e-13
3807	2.75e-12
3816	1.34e-12
3849	6.81e-13
3870	7.74e-13
3876	4.35e-13
3888	1.02e-12
3895	6.09e-13
3956	4.7e-13
3998	1.34e-12
4044	2.79e-12
4053	1.24e-12
4065	7.25e-13
4068	1.05e-13
4094	6.31e-14
4095	1.81e-13
