# Supplementary material for: Upregulated expression of pyruvate kinase M2 mRNA predicts poor prognosis in lung adenocarcinoma
Source: PeerJ. 2020 Feb 20;8:e8625. doi: 10.7717/peerj.8625 (PMC7036274; doi:10.7717/peerj.8625)
Supplement: Supplemental Information 3 [file peerj-08-8625-s003.xlsx]

## Sheet: Sheet1
overall survival (OS)					Progressive survival (PPS)					First progression survival(FP)					overall survival (Stage I)					overall survival (Stage II)					overall survival (Stage III)
Nums of patients		720			Nums of patients		125			Nums of patients		461			Nums of patients		370			Nums of patients		136			Nums of patients		24
median survival（High expression cohort ）		52			median survival（High expression cohort ）		8.98			median survival（High expression cohort ）		13			median survival（High expression cohort ）		8.33			median survival（High expression cohort ）		18			median survival（High expression cohort ）		13.43
median survival9（Low expression cohort ）		136.33			median survival9（Low expression cohort ）		25.79			median survival9（Low expression cohort ）		41			median survival9（Low expression cohort ）		59			median survival9（Low expression cohort ）		68.67			median survival9（Low expression cohort ）		96.2
P value		4.4e-16			P value		0.0075			P value		1.7e-08			P value		5.2e-10			P value		1.9e-05			P value		0.008
OS survival					PPS survival					FP survival					overall survival (Stage I)					overall survival (Stage II)					overall survival (Stage III)
Sample	Expression (1=high，0=low)	Time (months)	Event(0=alive,1=death)		Sample	Expression (1=high，0=low)	Time (months)	Event(0=alive,1=death)		Sample	Expression (1=high，0=low)	Time (months)	Event(0=alive,1=death)		Sample	Expression (1=high，0=low)	Time (months)	Event(0=alive,1=death)		Sample	Expression (1=high，0=low)	Time (months)	Event(0=alive,1=death)		Sample	Expression (1=high，0=low)	Time (months)	Event(0=alive,1=death)
1	0	107.733	0		1	1	3.564	1		1	0	90	0		1	0	107.733	0		1	0	2.93333	1		1	1	10.2667	1
2	1	5.43333	1		2	0	2.088	1		2	0	88	0		2	1	5.43333	1		2	1	5.06667	1		2	1	13.3333	1
3	1	18.7667	1		3	0	4.044	1		3	0	82	0		3	1	18.7667	1		3	1	17.4333	1		3	0	9.7	1
4	1	10.2667	1		4	1	2.856	0		4	1	19	1		4	1	19.9	1		4	1	125.767	1		4	0	117.333	1
5	1	19.9	1		5	0	4.692	1		5	0	50	1		5	0	2.06667	1		5	1	130.033	0		5	0	96.2	1
6	0	2.06667	1		6	0	43.056	0		6	0	75	0		6	0	20.1667	1		6	1	11.8667	1		6	1	0.2	1
7	1	20.1667	1		7	0	6.66	1		7	0	45	1		7	0	61.3	1		7	1	2.66667	1		7	1	10.9	1
8	0	61.3	1		8	0	25.92	1		8	0	76	0		8	0	17.4333	1		8	1	133.567	1		8	1	13.4333	1
9	1	17.4333	1		9	0	2.496	1		9	0	72	0		9	1	16.5667	1		9	1	18.0333	1		9	1	81.1	1
10	1	13.3333	1		10	0	6.912	0		10	1	64	0		10	0	2.76667	1		10	1	63.4	1		10	0	37.9667	1
11	1	8.5	1		11	0	44.22	0		11	0	67	0		11	0	12	1		11	1	6.03333	1		11	0	87.5667	0
12	1	16.5667	1		12	1	1.392	0		12	0	60	0		12	0	71.2667	1		12	1	119.867	1		12	0	40.7667	1
13	1	2.76667	1		13	1	40.056	0		13	0	81	0		13	0	136.333	1		13	0	61.7333	0		13	0	33.8333	1
14	1	12	1		14	1	15.624	1		14	0	34	0		14	0	110.267	1		14	0	34.0333	1		14	0	12.1232	1
15	0	2.93333	1		15	1	8.004	1		15	0	77	0		15	1	193.167	0		15	0	54.4667	1		15	0	40.7064	0
16	1	9.7	1		16	1	4.572	1		16	0	69	0		16	0	9.5	1		16	0	41.2333	1		16	0	40.6078	0
17	1	5.06667	1		17	0	47.988	1		17	0	59	0		17	1	11.6333	1		17	0	165.633	0		17	0	50.1027	0
18	1	71.2667	1		18	1	28.932	1		18	1	59	1		18	1	108.967	1		18	0	68.6667	1		18	0	24.2464	0
19	1	117.333	1		19	1	9.264	1		19	0	77	0		19	1	20	1		19	0	34.3333	1		19	0	5.58522	0
20	0	136.333	1		20	1	57.936	0		20	0	69	0		20	1	112.667	1		20	0	49	1		20	0	26.0862	1
21	0	110.267	1		21	1	0.276	1		21	0	9	1		21	0	125.933	0		21	0	61	0		21	0	58.0205	0
22	1	17.4333	1		22	1	23.808	1		22	0	37	1		22	0	122.433	0		22	0	13	1		22	1	15	1
23	1	193.167	0		23	0	1.284	1		23	0	70	0		23	0	113.967	0		23	0	80	0		23	1	52	1
24	1	9.5	1		24	0	1.788	1		24	0	62	0		24	0	6.63333	1		24	0	70	0		24	1	34	1
25	1	11.6333	1		25	0	4.296	1		25	0	76	0		25	1	159.033	0		25	0	68	1
26	1	108.967	1		26	0	15.828	1		26	0	68	0		26	1	8.33333	1		26	0	35	1
27	1	20	1		27	0	65.712	0		27	0	16	1		27	1	92.9667	1		27	0	66	0
28	1	125.767	1		28	0	40.692	0		28	0	22	1		28	1	151.833	0		28	0	4	0
29	1	130.033	0		29	1	8.976	1		29	0	35	0		29	0	151.733	0		29	0	88	0
30	1	112.667	1		30	1	18.828	0		30	0	69	1		30	1	8.9	1		30	1	31	1
31	1	125.933	0		31	1	1.464	1		31	0	60	1		31	0	171.867	0		31	0	79	0
32	1	122.433	0		32	1	11.4	1		32	0	21	1		32	0	69.9333	1		32	0	69	1
33	1	113.967	0		33	0	6.204	0		33	0	3	1		33	0	41.3667	1		33	0	62	0
34	1	96.2	1		34	1	3.588	1		34	1	48	1		34	0	109.133	0		34	0	46	1
35	1	0.2	1		35	0	5.208	1		35	1	52	1		35	0	34.8667	1		35	0	63	1
36	1	6.63333	1		36	1	1.98	1		36	1	43	1		36	0	42.0667	1		36	0	50	0
37	1	11.8667	1		37	0	2.69405	1		37	1	76	0		37	0	96.9333	0		37	0	12	1
38	1	2.66667	1		38	0	22.078	0		38	1	7	1		38	0	29	1		38	0	24	1
39	1	133.567	1		39	0	10.7762	1		39	1	27	1		39	0	93.4333	0		39	1	10	1
40	1	159.033	0		40	0	5.05955	0		40	0	75	0		40	0	28.3333	1		40	0	25	1
41	1	8.33333	1		41	0	25.7906	1		41	0	79	0		41	0	40.3	1		41	0	36	1
42	1	92.9667	1		42	0	1.01848	0		42	0	21	1		42	0	72.3333	1		42	0	22	1
43	1	10.9	1		43	0	0.361396	0		43	0	65	0		43	0	79.5	0		43	0	18	1
44	1	151.833	0		44	0	1.08419	0		44	1	10	1		44	0	78.0667	0		44	0	48	1
45	1	151.733	0		45	0	10.3819	1		45	1	32	1		45	0	78.3333	0		45	1	9	0
46	1	13.4333	1		46	0	13.5688	1		46	0	62	0		46	0	82.7667	0		46	0	16	0
47	1	12.5667	1		47	0	7.45791	0		47	1	15	1		47	0	41.3667	1		47	1	10	1
48	1	8.9	1		48	0	10.809	1		48	1	11	1		48	0	49.4667	1		48	1	1	0
49	1	18.0333	1		49	0	32.0329	0		49	0	35	0		49	0	1.73333	1		49	0	41	0
50	1	63.4	1		50	1	6.13333	1		50	0	46	0		50	0	10.7667	1		50	0	19	1
51	1	6.03333	1		51	1	22.8667	0		51	0	1	0		51	0	65.2333	0		51	0	62	0
52	1	171.867	0		52	0	5.23333	1		52	0	70	0		52	0	25.5333	1		52	1	15	0
53	1	81.1	1		53	0	16.0667	1		53	0	76	0		53	0	62.8667	0		53	0	14	1
54	1	69.9333	1		54	1	1.63333	1		54	1	63	0		54	0	34.2	1		54	0	1	1
55	1	119.867	1		55	0	29.1	1		55	0	60	0		55	0	50.7333	1		55	1	8.52	0
56	0	41.3667	1		56	0	7.9	0		56	0	62	0		56	0	39.9333	1		56	1	8.6	0
57	0	109.133	0		57	0	21.7	0		57	0	50	0		57	0	160.967	0		57	1	0.19	1
58	0	34.8667	1		58	0	80.0333	0		58	1	15	1		58	0	46.2	1		58	1	7.71	0
59	0	42.0667	1		59	0	37.5667	0		59	0	11	1		59	0	137.6	0		59	1	3.74	1
60	0	37.9667	1		60	0	40.4667	0		60	0	59	0		60	0	25.9333	1		60	1	7.2	0
61	0	96.9333	0		61	1	4.06667	1		61	0	10	1		61	0	130.1	0		61	1	5.03	0
62	0	29	1		62	0	14.8667	1		62	0	33	1		62	0	33.1	1		62	1	2.28	1
63	0	93.4333	0		63	0	6.1	1		63	0	8	1		63	0	57	1		63	1	2.82	1
64	0	28.3333	1		64	0	21.9	1		64	0	63	0		64	0	171.2	0		64	1	3.95	0
65	0	40.3	1		65	0	64.6	1		65	0	3	1		65	0	48.9	1		65	1	4.89	0
66	0	72.3333	1		66	0	4.7	0		66	0	25	1		66	0	50.3333	1		66	1	4.76	1
67	0	87.5667	0		67	0	5.83333	1		67	0	66	0		67	0	176.1	0		67	1	2.04	1
68	0	79.5	0		68	0	24.9	0		68	1	55	0		68	0	95.0667	1		68	0	33.8398	0
69	0	78.0667	0		69	0	1.76667	0		69	0	59	0		69	0	37.6	1		69	0	34.7598	0
70	0	40.7667	1		70	0	14.1333	1		70	1	1	1		70	0	85.0667	0		70	0	31.0801	0
71	0	78.3333	0		71	0	27.0667	1		71	0	23	0		71	0	90	0		71	0	42.3819	1
72	0	82.7667	0		72	0	10.2667	1		72	0	93	0		72	0	88	0		72	0	32.9528	1
73	0	33.8333	1		73	0	61.0667	0		73	0	52	0		73	0	82	0		73	0	28.8789	1
74	0	41.3667	1		74	0	29.5	1		74	1	45	1		74	0	23	1		74	0	14.5667	1
75	0	49.4667	1		75	0	47	0		75	0	25	0		75	0	52	1		75	0	24.7667	0
76	0	1.73333	1		76	0	6.33333	1		76	0	58	0		76	0	75	0		76	1	86.7	0
77	0	10.7667	1		77	0	49.0667	0		77	1	35	1		77	0	76	0		77	0	39.1	0
78	0	65.2333	0		78	0	10.7	1		78	0	38	0		78	0	72	0		78	0	78.9667	0
79	0	61.7333	0		79	0	35.3	1		79	1	65	0		79	0	64	0		79	0	62.6333	0
80	0	25.5333	1		80	0	3.96667	1		80	0	37	0		80	0	67	0		80	0	20.2	0
81	0	62.8667	0		81	0	72.9333	0		81	1	8	0		81	0	60	0		81	0	10	1
82	0	34.2	1		82	0	18.7667	0		82	0	22	0		82	0	81	0		82	0	61.3667	1
83	0	50.7333	1		83	0	11.5	1		83	1	39	0		83	0	34	1		83	0	21.3	1
84	0	39.9333	1		84	0	31.9	0		84	1	7	0		84	0	78	0		84	0	49.1667	0
85	0	160.967	0		85	0	10.6	1		85	1	62	0		85	0	69	0		85	0	61.8667	0
86	0	34.0333	1		86	1	7.56667	1		86	1	35	1		86	0	59	0		86	0	102.233	0
87	0	54.4667	1		87	0	25.9	0		87	0	35	1		87	0	77	0		87	0	38.0667	0
88	0	46.2	1		88	0	54.6333	0		88	1	14	1		88	0	69	1		88	0	92.1667	0
89	0	137.6	0		89	0	2.36667	1		89	1	35	0		89	0	62	0		89	0	50.9667	0
90	0	25.9333	1		90	0	10.3667	1		90	1	32	0		90	0	76	0		90	1	7.36667	1
91	0	130.1	0		91	1	13.2	1		91	0	60	0		91	0	23	1		91	0	18.2	1
92	0	41.2333	1		92	0	32.7667	0		92	0	80	0		92	0	48	1		92	0	11.5333	1
93	0	33.1	1		93	0	24.4	1		93	0	70	0		93	0	72	1		93	0	28.4333	1
94	0	108.8	0		94	0	1.4	0		94	0	6	0		94	0	65	0		94	0	88.7	1
95	0	57	1		95	1	62.0667	0		95	1	18	0		95	0	52	1		95	0	27.2333	0
96	0	73.3	1		96	0	19.4667	1		96	0	94	0		96	0	59	1		96	0	14.1667	1
97	0	171.2	0		97	0	31.4333	0		97	1	72	0		97	0	76	0		97	0	42.7	0
98	0	165.633	0		98	0	51.7333	0		98	1	21	0		98	0	15	1		98	0	8.63333	1
99	0	48.9	1		99	0	9.46667	0		99	1	8	0		99	0	75	0		99	0	76.3	0
100	0	68.6667	1		100	0	12.9667	0		100	0	60	0		100	0	65	0		100	0	63.8667	0
101	0	50.3333	1		101	0	21.6667	0		101	0	15	0		101	0	39	1		101	0	68.2667	0
102	0	176.1	0		102	0	9	1		102	0	2	0		102	0	42	1		102	0	49.1667	0
103	0	95.0667	1		103	0	24.4667	1		103	0	16	0		103	0	73	0		103	0	51.3	0
104	0	37.6	1		104	0	34.0333	1		104	1	10	0		104	0	11	1		104	0	21.2	0
105	0	85.0667	0		105	0	26.1	0		105	1	61	0		105	0	35	0		105	0	42.5	0
106	0	34.3333	1		106	0	20.2	1		106	1	1	0		106	0	1	0		106	0	66.8333	0
107	1	221	0		107	0	25.8667	0		107	0	41	0		107	0	70	0		107	0	65.5	0
108	0	90	0		108	0	9.4	0		108	1	18	0		108	0	76	1		108	0	25.9667	1
109	0	88	0		109	0	35.9333	0		109	0	23	0		109	0	60	0		109	1	18	1
110	0	82	0		110	0	5.56667	1		110	0	19	0		110	0	62	0		110	0	43.9	0
111	0	23	1		111	0	33	0		111	0	89	0		111	0	38	1		111	0	66	0
112	0	52	1		112	1	5.9	1		112	0	7	0		112	0	59	0		112	0	23.4	1
113	0	75	0		113	0	15.7	1		113	1	50	0		113	0	12	1		113	0	18.8	1
114	0	49	1		114	0	65.3667	0		114	0	62	0		114	0	37	1		114	0	26.2667	1
115	0	76	0		115	0	6.16667	0		115	0	2	1		115	0	63	0		115	0	48.7667	0
116	0	72	0		116	1	13.6	1		116	1	32	0		116	0	69	0		116	0	44.8333	1
117	0	64	0		117	1	6.76667	1		117	1	15	0		117	0	66	0		117	0	27.7333	0
118	0	67	0		118	1	4.06667	0		118	1	91	0		118	0	66	0		118	0	89.5667	0
119	0	60	0		119	1	7.1	1		119	0	54	0		119	0	55	0		119	0	37.4	1
120	0	81	0		120	1	7.43333	1		120	0	12	1		120	0	59	0		120	0	88.9333	0
121	0	34	1		121	1	14.7333	0		121	0	4	0		121	0	23	1		121	0	82.8667	0
122	0	78	0		122	1	22.2667	1		122	0	99	0		122	0	93	0		122	0	24.6667	0
123	0	69	0		123	1	39.4333	0		123	0	1	0		123	0	52	0		123	0	34.7333	0
124	0	59	0		124	1	24.5333	0		124	0	50	0		124	0	63	0		124	0	42.2333	0
125	0	61	0		125	1	3.83333	1		125	1	21.3333	0		125	0	57	1		125	0	33.9	0
126	0	77	0							126	1	65.3	0		126	0	38	1		126	0	34.7	0
127	0	69	1							127	1	51.0667	0		127	0	65	0		127	0	61.9667	0
128	0	13	1							128	1	50.0667	0		128	0	37	0		128	0	57.2333	0
129	0	80	0							129	1	68.3333	0		129	0	8	1		129	0	49.8	0
130	0	70	0							130	1	53.2667	0		130	0	39	0		130	0	25.1333	0
131	0	62	0							131	1	29.6333	0		131	0	7	1		131	0	78.8	0
132	0	76	0							132	1	49.6	0		132	0	62	0		132	1	21	1
133	0	68	1							133	0	127.033	0		133	0	47	1		133	1	20	1
134	0	23	1							134	1	121.8	0		134	0	41	0		134	1	20	1
135	0	48	1							135	0	98.9	0		135	0	35	1		135	1	43	0
136	0	35	1							136	1	96.5333	0		136	0	32	0		136	1	10	1
137	0	72	1							137	1	45.7	0		137	0	60	0
138	0	66	0							138	1	49.3667	0		138	0	80	0
139	0	65	0							139	1	43.1667	0		139	0	70	0
140	0	4	0							140	1	33.7	0		140	0	131	0
141	0	88	0							141	1	40.8667	0		141	0	6	0
142	1	52	1							142	1	37.8333	0		142	0	18	0
143	1	59	1							143	1	39.6667	0		143	0	94	0
144	0	76	0							144	0	43.7667	0		144	0	72	0
145	0	15	1							145	1	46.9667	0		145	0	21	0
146	1	31	1							146	1	73.9333	0		146	0	60	0
147	0	75	0							147	1	48.2333	0		147	0	15	0
148	0	79	0							148	1	42.6667	0		148	0	2	0
149	0	69	1							149	1	35.3333	0		149	0	61	0
150	0	65	0							150	0	39.2333	0		150	0	18	1
151	1	39	1							151	1	48.9667	0		151	0	23	1
152	1	42	1							152	1	44.5333	0		152	0	89	0
153	0	62	0							153	1	45.0667	0		153	0	7	1
154	0	73	0							154	1	40.3	0		154	0	50	0
155	0	11	1							155	1	32.6	1		155	0	7	1
156	0	35	0							156	1	3.26667	1		156	0	33	0
157	0	46	1							157	1	9.8	1		157	0	91	1
158	0	1	0							158	1	3.3	1		158	0	15	1
159	0	70	0							159	1	104.9	1		159	0	54	0
160	0	76	1							160	1	6.33333	1		160	0	4	1
161	1	63	1							161	1	6.26667	1		161	0	99	0
162	0	60	0							162	1	7.66667	1		162	0	50	0
163	0	62	0							163	1	18.4667	1		163	1	8.23	0
164	0	50	0							164	1	8.6	1		164	1	0.03	1
165	0	38	1							165	1	30.8333	1		165	1	1.59	1
166	0	12	1							166	1	32.5667	1		166	1	6.09	1
167	0	59	0							167	1	15.6667	1		167	0	6.93	0
168	0	12	1							168	1	14.4333	1		168	1	0.9	1
169	0	37	1							169	1	3.93333	1		169	1	5.87	0
170	0	24	1							170	1	4.96667	1		170	1	5.42	0
171	0	63	0							171	1	4.46667	1		171	0	1.86	1
172	0	69	0							172	1	33.1333	1		172	1	4.46	0
173	0	66	0							173	1	4.56667	1		173	1	3.51	0
174	0	66	0							174	1	34.5333	1		174	1	6.74	0
175	1	55	0							175	1	18.6333	1		175	1	5.38	0
176	0	59	0							176	1	21.3	1		176	1	6.03	1
177	1	10	1							177	1	20.0667	1		177	0	27.1704	0
178	0	23	1							178	0	16.6333	1		178	0	25.5606	0
179	0	93	0							179	1	10.3	1		179	0	32.6571	0
180	0	52	0							180	1	25.5333	1		180	0	39.0965	0
181	0	63	0							181	1	22.4	1		181	0	35.384	0
182	0	25	1							182	1	4.63333	1		182	0	40.2136	1
183	0	57	1							183	1	7.9	1		183	0	26.3491	0
184	0	36	1							184	1	1.6	1		184	0	49.7413	0
185	0	38	1							185	1	5.33333	1		185	0	32.4271	0
186	0	65	0							186	1	11.1667	1		186	0	7.78645	0
187	0	37	0							187	1	4.7	1		187	0	11.3676	0
188	0	8	1							188	0	27.1704	0		188	0	35.6797	0
189	0	22	1							189	0	33.8398	0		189	0	46.423	0
190	0	39	0							190	0	34.7598	1		190	0	25.9548	1
191	1	7	1							191	0	25.5606	0		191	0	43.0719	1
192	1	62	0							192	0	32.6571	0		192	0	69.7166	0
193	0	47	1							193	0	9.42916	1		193	0	63.9667	0
194	0	41	0							194	0	9.00205	1		194	0	61.1667	0
195	0	18	1							195	0	31.6057	1		195	0	60.9333	0
196	0	35	1							196	0	39.0965	0		196	0	43.7	1
197	1	32	0							197	0	35.384	0		197	0	36.6	0
198	0	60	0							198	0	40.2136	1		198	0	39.6333	0
199	0	80	0							199	0	26.3491	0		199	0	128.767	0
200	0	70	0							200	0	44.6817	0		200	0	60.8333	0
201	1	131	0							201	0	40.7064	0		201	0	53.6667	0
202	0	6	0							202	0	40.6078	0		202	0	67.1333	0
203	0	48	1							203	0	7.16222	1		203	0	60.8667	0
204	1	18	0							204	0	50.1027	0		204	0	73.0333	0
205	0	94	0							205	0	24.2464	0		205	0	111.4	0
206	1	72	0							206	0	31.4086	1		206	0	44.2667	0
207	1	21	0							207	0	5.58522	0		207	0	97.5	0
208	1	9	0							208	0	7.42505	1		208	0	96	0
209	0	60	0							209	0	10.2834	1		209	0	57.4667	0
210	0	15	0							210	0	35.6797	0		210	0	34.8	0
211	0	2	0							211	0	46.423	0		211	0	18.8333	0
212	0	16	0							212	0	15.7043	1		212	0	35.3	1
213	1	10	1							213	0	12.386	1		213	0	54.1667	1
214	0	61	0							214	0	50.5626	1		214	0	56.5	1
215	1	1	0							215	0	18.0698	1		215	0	99.2	0
216	0	41	0							216	0	43.0719	1		216	0	38.1	1
217	1	18	1							217	0	37.6838	1		217	0	56.0667	0
218	0	23	1							218	1	8.43333	1		218	0	41.4	1
219	0	19	1							219	1	1.9	1		219	0	75.0667	0
220	0	89	0							220	1	86.7	0		220	0	31.4333	1
221	0	7	1							221	1	39.1	0		221	0	44.8667	1
222	1	50	0							222	1	78.9667	0		222	0	49.4	1
223	0	62	0							223	0	62.6333	0		223	0	79.5333	0
224	0	7	1							224	0	20.2	0		224	0	52	0
225	0	33	0							225	0	4.76667	0		225	0	33.3667	1
226	1	15	0							226	0	63.9667	0		226	0	80.8333	0
227	1	91	1							227	0	61.1667	0		227	0	52.2	0
228	0	15	1							228	1	60.9333	0		228	0	33	0
229	0	54	0							229	0	45.3	1		229	0	24.3	0
230	0	14	1							230	0	19.6667	1		230	0	78.4667	0
231	0	4	1							231	0	14.6	1		231	0	27.2667	0
232	0	99	0							232	0	28.7	1		232	0	66.9667	0
233	0	1	1							233	0	17.9333	1		233	0	84.9667	0
234	0	50	0							234	0	48.7333	1		234	0	113.7	0
235	1	8.52	0							235	0	49.1667	0		235	0	60.2	0
236	1	8.23	0							236	0	61.8667	0		236	0	64.5667	0
237	1	0.03	1							237	0	102.233	0		237	0	50.6667	0
238	1	8.6	0							238	0	38.0667	0		238	0	45.8333	0
239	1	1.59	1							239	0	60.8333	0		239	0	58.5333	0
240	1	6.09	1							240	0	53.6667	0		240	0	53.2333	0
241	1	0.19	1							241	0	67.1333	0		241	0	57.1333	0
242	1	6.93	0							242	0	60.8667	0		242	0	54.5667	0
243	1	7.71	0							243	0	73.0333	0		243	0	55.1	0
244	1	0.9	1							244	0	111.4	0		244	0	39.8667	0
245	1	3.74	1							245	0	44.2667	0		245	0	56.7333	0
246	1	7.2	0							246	0	97.5	0		246	0	68.3333	0
247	1	5.87	0							247	0	96	0		247	0	41.8667	0
248	1	5.42	0							248	0	57.4667	0		248	0	27.2667	0
249	1	5.03	0							249	0	54.6	1		249	0	38.4667	0
250	1	2.28	1							250	0	10.5	1		250	0	101.933	0
251	1	1.86	1							251	1	3.3	1		251	0	64.7	0
252	1	2.82	1							252	0	3.33333	1		252	0	53.2	0
253	1	4.46	0							253	0	5.43333	1		253	0	81.6667	0
254	1	3.95	0							254	0	6.53333	1		254	0	62.7	0
255	1	3.51	0							255	0	24.1	1		255	0	54.5667	0
256	1	4.89	0							256	0	22.5333	1		256	0	67.8	0
257	1	4.76	1							257	0	8.33333	1		257	0	71.1333	0
258	1	6.74	0							258	0	42.7	1		258	0	64.5333	0
259	1	5.38	0							259	0	9.9	1		259	0	29.0333	0
260	1	2.04	1							260	0	17.0667	1		260	0	89.0333	0
261	1	6.03	1							261	0	21.1667	1		261	0	49.4	0
262	1	127	0							262	0	27.1	1		262	0	37.6	0
263	1	12.57	1							263	0	46.2333	1		263	0	34.7333	1
264	1	0.67	1							264	0	38.1333	1		264	0	40.9667	1
265	1	98.93	0							265	0	8.6	1		265	0	75.4333	1
266	1	87.7	1							266	0	9.06667	1		266	0	59	0
267	1	10.33	1							267	0	35.0667	1		267	0	47.7667	1
268	1	4.87	1							268	0	26	1		268	0	60.7667	0
269	1	20.37	1							269	0	20.7333	1		269	0	66.2667	0
270	1	66.47	1							270	0	9.56667	1		270	0	47.8	0
271	1	110.8	0							271	0	45.4333	1		271	0	21	1
272	1	22.57	1							272	0	6.6	1		272	0	51.2333	0
273	1	103.7	0							273	0	33.2333	1		273	0	47.6333	1
274	1	124.83	0							274	0	21.8667	1		274	0	34.6	1
275	1	21.3	1							275	0	8.63333	0		275	0	57.7667	0
276	1	0.87	1							276	1	76.3	0		276	0	64.7	0
277	1	8.27	1							277	0	63.8667	0		277	0	25.8	0
278	1	116.83	0							278	0	68.2667	0		278	0	97.1	0
279	1	17.3	1							279	0	49.1667	0		279	0	60.1	0
280	1	79.87	1							280	0	51.3	0		280	0	63.7333	0
281	1	16.7	1							281	0	21.2	0		281	0	49.3667	0
282	1	24.17	1							282	0	10.6	0		282	0	41.0333	0
283	1	46.7	1							283	0	66.8333	0		283	0	65.4667	0
284	1	2.53	1							284	0	65.5	0		284	0	111.733	0
285	0	63.87	0							285	0	80.8333	0		285	0	71.9333	0
286	1	27.97	0							286	0	52.2	0		286	0	115.533	0
287	1	89.73	0							287	0	33	0		287	0	108.767	0
288	1	110.8	0							288	0	24.3	0		288	0	60.7667	0
289	1	20.53	1							289	0	78.4667	0		289	0	61.8667	0
290	1	67.87	0							290	0	27.2667	0		290	0	81.6333	0
291	1	20.93	0							291	0	66.9667	0		291	0	61.9667	0
292	1	23.13	0							292	0	84.9667	0		292	0	66.6	0
293	1	20.37	1							293	0	113.7	0		293	0	61.7333	0
294	1	5.53	1							294	0	60.2	0		294	0	63.1333	0
295	1	13.73	1							295	0	64.5667	0		295	0	62.0333	0
296	1	124.3	0							296	0	50.6667	0		296	0	55.6333	0
297	1	89.03	0							297	0	45.8333	0		297	0	106.3	0
298	1	89.03	0							298	0	58.5333	0		298	0	60.7333	0
299	0	78.63	0							299	0	53.2333	0		299	0	60.3	0
300	1	60.73	1							300	0	57.1333	0		300	0	85.0667	0
301	1	2.5	1							301	0	54.5667	0		301	0	98.9333	0
302	1	7.13	1							302	0	55.1	0		302	0	102.2	0
303	0	59.8333	0							303	0	39.8667	0		303	0	47.0667	0
304	1	11.6	1							304	0	56.7333	0		304	0	43.9	0
305	1	34.8	0							305	0	68.3333	0		305	0	39.3333	0
306	0	35.6667	0							306	0	41.8667	0		306	0	56.2667	0
307	1	43.3667	0							307	0	27.2667	0		307	0	47.2333	0
308	1	60.7667	0							308	0	38.4667	0		308	0	47.5333	0
309	1	33.8	1							309	0	101.933	0		309	0	55.8	0
310	1	58.5333	0							310	0	64.7	0		310	0	61.6	0
311	1	33.5667	1							311	0	53.2	0		311	0	61.8667	0
312	1	24.1	0							312	0	81.6667	0		312	0	59.3333	0
313	1	39.6	1							313	0	62.7	0		313	0	69.4667	0
314	1	35.2	0							314	0	54.5667	0		314	0	62.6333	0
315	1	42.8	1							315	0	67.8	0		315	0	37.1333	0
316	1	68.3333	0							316	0	71.1333	0		316	0	93.5333	0
317	1	16.9333	1							317	0	15.3667	1		317	0	55.4333	0
318	1	20.3	1							318	1	10.4333	1		318	0	57.5333	0
319	1	73.3333	0							319	0	18	1		319	0	54.3	0
320	1	63.5333	0							320	0	11.3667	1		320	0	72.6333	0
321	1	21.3333	1							321	0	21.0333	1		321	0	63.9	0
322	1	54.3	0							322	0	8.43333	1		322	0	48.2	0
323	1	22.5667	1							323	0	13.0667	1		323	0	38.7333	0
324	1	19.1667	1							324	0	16	1		324	0	41.0333	0
325	1	49.5	0							325	0	20.4333	1		325	0	31.3667	0
326	1	49.4333	1							326	0	26.3333	1		326	0	54.1	0
327	1	4.9	1							327	1	27.5	1		327	0	61.8333	0
328	1	12.4667	1							328	0	17.9333	1		328	0	46.8	0
329	1	70.8667	0							329	0	57.5	1		329	0	74.0333	0
330	1	1.06667	1							330	0	12.8	1		330	0	28.3	0
331	1	55.3667	1							331	0	19.5667	1		331	0	27.7	0
332	1	42.6333	0							332	0	76.0667	1		332	0	107.3	0
333	0	59.4667	0							333	0	27.7333	1		333	0	86.1667	0
334	1	11.1667	1							334	0	37.5333	1		334	0	81.4	0
335	1	27.2	1							335	0	25.7333	1		335	0	63.6667	0
336	1	28.3667	1							336	0	16.5	1		336	0	61.1333	0
337	1	51.2333	0							337	0	41.4	1		337	0	97.2667	0
338	1	12.3333	0							338	0	32.9	1		338	0	76.1667	0
339	1	37.5	0							339	0	27.5667	1		339	0	71.6333	0
340	1	29.1333	1							340	0	34.9	1		340	0	85.3667	0
341	1	1.9	1							341	0	56.8667	1		341	0	64.9	0
342	1	24.3333	1							342	0	11.8667	1		342	0	61.3667	0
343	1	41.6667	0							343	0	15.4333	1		343	0	65.7	0
344	1	41.6333	0							344	0	18.2333	1		344	0	80.3	0
345	1	24.1333	1							345	1	41.7333	1		345	0	54.1333	0
346	1	19.8333	1							346	0	18.9	1		346	0	81	0
347	1	39.8333	0							347	0	82.8667	0		347	0	61.8667	0
348	1	6.5	1							348	0	24.6667	0		348	0	50.5333	0
349	1	39	1							349	0	34.7333	0		349	0	60.6333	0
350	1	7	1							350	0	42.2333	0		350	0	80.4333	0
351	1	48	0							351	0	33.9	0		351	0	61.6333	0
352	1	31	0							352	1	34.7	0		352	0	72.7	0
353	1	6	0							353	0	61.9667	0		353	0	72.2667	0
354	1	3	1							354	0	57.2333	0		354	0	71.8	0
355	1	2	1							355	0	49.8	0		355	0	69.1	0
356	1	24.5	1							356	0	25.1333	0		356	0	66.4667	0
357	1	11	1							357	0	13.4333	0		357	0	71.2333	0
358	1	9	1							358	0	57.7667	0		358	0	66.6	0
359	1	27	0							359	0	64.7	0		359	0	63.6	0
360	1	10.5	1							360	0	25.8	0		360	0	55.3333	0
361	0	27.1704	0							361	0	97.1	0		361	0	48	0
362	0	33.8398	0							362	0	60.1	0		362	1	39	0
363	0	34.7598	0							363	0	63.7333	0		363	1	33	0
364	0	25.5606	0							364	0	49.3667	0		364	1	44	0
365	0	32.6571	0							365	0	41.0333	0		365	1	47	0
366	0	12.1232	1							366	0	65.4667	0		366	1	39	0
367	0	31.0801	0							367	0	111.733	0		367	1	61	0
368	0	42.3819	1							368	0	71.9333	0		368	0	42	0
369	0	39.0965	0							369	0	115.533	0		369	1	3	1
370	0	35.384	0							370	0	108.767	0		370	0	44	0
371	0	40.2136	1							371	0	60.7667	0
372	0	26.3491	0							372	0	61.8667	0
373	0	49.7413	0							373	0	81.6333	0
374	0	40.7064	0							374	0	61.9667	0
375	0	40.6078	0							375	0	66.6	0
376	0	32.9528	1							376	0	61.7333	0
377	0	50.1027	0							377	0	63.1333	0
378	0	24.2464	0							378	0	62.0333	0
379	0	32.4271	0							379	0	55.6333	0
380	0	5.58522	0							380	0	106.3	0
381	0	7.78645	0							381	0	60.7333	0
382	0	11.3676	0							382	0	60.3	0
383	0	35.6797	0							383	0	85.0667	0
384	0	46.423	0							384	0	98.9333	0
385	0	26.0862	1							385	0	102.2	0
386	0	25.9548	1							386	0	47.0667	0
387	0	58.0205	0							387	0	43.9	0
388	0	28.8789	1							388	0	39.3333	0
389	0	43.0719	1							389	0	56.2667	0
390	0	69.7166	0							390	0	47.2333	0
391	1	121	0							391	0	47.5333	0
392	1	21	1							392	0	49.6333	0
393	0	75	0							393	0	61.6	0
394	0	165	0							394	0	61.8667	0
395	1	68	0							395	0	59.3333	0
396	1	85	0							396	0	69.4667	0
397	1	87	0							397	0	62.6333	0
398	1	51	0							398	0	37.1333	0
399	1	34	1							399	0	93.5333	0
400	1	20	1							400	0	55.4333	0
401	1	43	0							401	0	57.5333	0
402	1	29	1							402	0	54.3	0
403	1	58	0							403	0	72.6333	0
404	1	102	0							404	0	63.9	0
405	1	8	1							405	0	48.2	0
406	1	89	1							406	0	38.7333	0
407	1	131	0							407	0	41.0333	0
408	0	101	0							408	0	31.3667	0
409	1	25	1							409	0	54.1	0
410	1	67	0							410	0	61.8333	0
411	1	83	0							411	0	46.8	0
412	1	96	0							412	0	74.0333	0
413	1	1	0							413	0	28.3	0
414	1	36	0							414	0	27.7	0
415	1	175	1							415	0	107.3	0
416	1	182	0							416	0	86.1667	0
417	1	32	0							417	0	81.4	0
418	1	74	1							418	0	63.6667	0
419	1	62	0							419	0	61.1333	0
420	1	25	1							420	0	97.2667	0
421	1	90	1							421	0	76.1667	0
422	1	40	1							422	0	71.6333	0
423	1	85	0							423	0	85.3667	0
424	1	113	0							424	0	64.9	0
425	1	12	1							425	0	61.3667	0
426	1	72	0							426	0	65.7	0
427	1	42	0							427	0	80.3	0
428	1	60	0							428	0	54.1333	0
429	1	52	1							429	0	81	0
430	1	72	0							430	0	61.8667	0
431	1	14	1							431	0	50.5333	0
432	1	13	1							432	0	60.6333	0
433	1	0	1							433	0	80.4333	0
434	1	153	0							434	0	61.6333	0
435	1	18	0							435	0	72.7	0
436	1	38	1							436	0	72.2667	0
437	1	150	1							437	0	71.8	0
438	1	28	1							438	0	69.1	0
439	1	76	0							439	0	66.4667	0
440	1	127	1							440	0	71.2333	0
441	1	18	1							441	0	66.6	0
442	1	108	0							442	0	63.6	0
443	1	43	0							443	0	55.3333	0
444	1	142	0							444	1	48	0
445	1	127	0							445	1	39	0
446	1	175	1							446	1	8	1
447	1	57	0							447	1	8	1
448	1	61	0							448	1	33	0
449	1	65	0							449	1	40	1
450	1	104	0							450	1	13	1
451	1	115	0							451	1	47	0
452	1	2	1							452	1	39	0
453	1	13	1							453	1	61	0
454	1	14	1							454	1	12	1
455	1	134	0							455	1	27	1
456	1	0	1							456	1	43	0
457	1	11	1							457	1	29	1
458	0	74	0							458	1	5	1
459	0	29	0							459	1	44	0
460	1	163	0							460	1	26	1
461	1	107	1							461	1	6	1
462	1	99	1
463	1	21	1
464	1	4	1
465	1	23	1
466	1	17	1
467	1	103	1
468	1	42	1
469	1	55	1
470	1	179	1
471	1	23	1
472	1	174	0
473	1	26	1
474	1	3	0
475	0	14.5667	1
476	0	24.7667	0
477	1	86.7	0
478	0	39.1	0
479	0	78.9667	0
480	0	62.6333	0
481	0	20.2	0
482	0	10	1
483	0	63.9667	0
484	0	61.1667	0
485	0	60.9333	0
486	0	61.3667	1
487	0	21.3	1
488	0	43.7	1
489	0	36.6	0
490	0	39.6333	0
491	0	128.767	0
492	0	49.1667	0
493	0	61.8667	0
494	0	102.233	0
495	0	38.0667	0
496	0	60.8333	0
497	0	53.6667	0
498	0	67.1333	0
499	0	60.8667	0
500	0	73.0333	0
501	0	111.4	0
502	0	44.2667	0
503	0	97.5	0
504	0	96	0
505	0	57.4667	0
506	0	92.1667	0
507	0	50.9667	0
508	1	7.36667	1
509	0	18.2	1
510	0	11.5333	1
511	0	28.4333	1
512	0	88.7	1
513	0	27.2333	0
514	0	14.1667	1
515	0	42.7	0
516	0	34.8	0
517	0	18.8333	0
518	0	35.3	1
519	0	54.1667	1
520	0	56.5	1
521	0	99.2	0
522	0	38.1	1
523	0	56.0667	0
524	0	41.4	1
525	0	75.0667	0
526	0	31.4333	1
527	0	44.8667	1
528	0	49.4	1
529	0	79.5333	0
530	0	52	0
531	0	33.3667	1
532	0	8.63333	1
533	0	76.3	0
534	0	63.8667	0
535	0	68.2667	0
536	0	49.1667	0
537	0	51.3	0
538	0	21.2	0
539	0	42.5	0
540	0	66.8333	0
541	0	65.5	0
542	0	80.8333	0
543	0	52.2	0
544	0	33	0
545	0	24.3	0
546	0	78.4667	0
547	0	27.2667	0
548	0	66.9667	0
549	0	84.9667	0
550	0	113.7	0
551	0	60.2	0
552	0	64.5667	0
553	0	50.6667	0
554	0	45.8333	0
555	0	58.5333	0
556	0	53.2333	0
557	0	57.1333	0
558	0	54.5667	0
559	0	55.1	0
560	0	39.8667	0
561	0	56.7333	0
562	0	68.3333	0
563	0	41.8667	0
564	0	27.2667	0
565	0	38.4667	0
566	0	101.933	0
567	0	64.7	0
568	0	53.2	0
569	0	81.6667	0
570	0	62.7	0
571	0	54.5667	0
572	0	67.8	0
573	0	71.1333	0
574	0	25.9667	1
575	1	18	1
576	0	43.9	0
577	0	66	0
578	0	23.4	1
579	0	18.8	1
580	0	26.2667	1
581	0	48.7667	0
582	0	44.8333	1
583	0	27.7333	0
584	0	89.5667	0
585	0	37.4	1
586	0	88.9333	0
587	0	64.5333	0
588	0	29.0333	0
589	0	89.0333	0
590	0	49.4	0
591	0	37.6	0
592	0	34.7333	1
593	0	40.9667	1
594	0	75.4333	1
595	0	59	0
596	0	47.7667	1
597	0	60.7667	0
598	0	66.2667	0
599	0	47.8	0
600	0	21	1
601	0	51.2333	0
602	0	47.6333	1
603	0	34.6	1
604	0	82.8667	0
605	0	24.6667	0
606	0	34.7333	0
607	0	42.2333	0
608	0	33.9	0
609	0	34.7	0
610	0	61.9667	0
611	0	57.2333	0
612	0	49.8	0
613	0	25.1333	0
614	0	78.8	0
615	0	57.7667	0
616	0	64.7	0
617	0	25.8	0
618	0	97.1	0
619	0	60.1	0
620	0	63.7333	0
621	0	49.3667	0
622	0	41.0333	0
623	0	65.4667	0
624	0	111.733	0
625	0	71.9333	0
626	0	115.533	0
627	0	108.767	0
628	0	60.7667	0
629	0	61.8667	0
630	0	81.6333	0
631	0	61.9667	0
632	0	66.6	0
633	0	61.7333	0
634	0	63.1333	0
635	0	62.0333	0
636	0	55.6333	0
637	0	106.3	0
638	0	60.7333	0
639	0	60.3	0
640	0	85.0667	0
641	0	98.9333	0
642	0	102.2	0
643	0	47.0667	0
644	0	43.9	0
645	0	39.3333	0
646	0	56.2667	0
647	0	47.2333	0
648	0	47.5333	0
649	0	55.8	0
650	0	61.6	0
651	0	61.8667	0
652	0	59.3333	0
653	0	69.4667	0
654	0	62.6333	0
655	0	37.1333	0
656	0	93.5333	0
657	0	55.4333	0
658	0	57.5333	0
659	0	54.3	0
660	0	72.6333	0
661	0	63.9	0
662	0	48.2	0
663	0	38.7333	0
664	0	41.0333	0
665	0	31.3667	0
666	0	54.1	0
667	0	61.8333	0
668	0	46.8	0
669	0	74.0333	0
670	0	28.3	0
671	0	27.7	0
672	0	107.3	0
673	0	86.1667	0
674	0	81.4	0
675	0	63.6667	0
676	0	61.1333	0
677	0	97.2667	0
678	0	76.1667	0
679	0	71.6333	0
680	0	85.3667	0
681	0	64.9	0
682	0	61.3667	0
683	0	65.7	0
684	0	80.3	0
685	0	54.1333	0
686	0	81	0
687	0	61.8667	0
688	0	50.5333	0
689	0	60.6333	0
690	0	80.4333	0
691	0	61.6333	0
692	0	72.7	0
693	0	72.2667	0
694	0	71.8	0
695	0	69.1	0
696	0	66.4667	0
697	0	71.2333	0
698	0	66.6	0
699	0	63.6	0
700	0	55.3333	0
701	1	48	0
702	1	39	0
703	1	21	1
704	1	15	1
705	1	33	0
706	1	44	0
707	1	20	1
708	1	47	0
709	1	39	0
710	1	61	0
711	1	20	1
712	1	42	0
713	1	43	0
714	1	52	1
715	1	45	0
716	1	34	1
717	1	3	1
718	1	44	0
719	1	50	0
720	1	10	1

## Sheet: Sheet2
		26
		6
		44
		5
		29
		43
		27
		61
		12
		39
		47
		13
		40
		33
		8
		39
		8
		48
		66.6
		63.6
		55.3333
		71.2333
		66.4667
		69.1
		71.8
		80.4333
		72.7
		72.2667
		61.6333
		60.6333
		50.5333
		61.8667
		81
		54.1333
		80.3
		65.7
		61.3667
		64.9
		85.3667
		71.6333
		76.1667
		97.2667
		61.1333
		63.6667
		81.4
		107.3
		86.1667
		28.3
		27.7
		74.0333
		61.8333
		46.8
		54.1
		31.3667
		41.0333
		38.7333
		72.6333
		63.9
		54.3
		48.2
		57.5333
		55.4333
		93.5333
		37.1333
		62.6333
		69.4667
		59.3333
		61.8667
		61.6
		49.6333
		47.5333
		47.2333
		56.2667
		43.9
		39.3333
		102.2
		47.0667
		98.9333
		85.0667
		60.3
		60.7333
		106.3
		55.6333
		62.0333
		63.1333
		61.7333
		66.6
		81.6333
		61.9667
		61.8667
		60.7667
		108.767
		115.533
		71.9333
		111.733
		65.4667
		63.7333
		49.3667
		41.0333
		60.1
		97.1
		25.8
		64.7
		57.7667
		13.4333
		25.1333
		57.2333
		49.8
		61.9667
		34.7
		33.9
		42.2333
		34.7333
		82.8667
		41.7333
		24.6667
		18.9
		18.2333
		15.4333
		11.8667
		56.8667
		34.9
		27.5667
		32.9
		41.4
		16.5
		25.7333
		76.0667
		57.5
		37.5333
		27.7333
		19.5667
		12.8
		17.9333
		27.5
		26.3333
		20.4333
		16
		13.0667
		8.43333
		21.0333
		18
		11.3667
		10.4333
		71.1333
		15.3667
		67.8
		54.5667
		62.7
		81.6667
		53.2
		64.7
		101.933
		38.4667
		27.2667
		41.8667
		68.3333
		56.7333
		55.1
		54.5667
		39.8667
		57.1333
		53.2333
		58.5333
		45.8333
		50.6667
		64.5667
		60.2
		113.7
		84.9667
		78.4667
		66.9667
		33
		27.2667
		24.3
		52.2
		80.8333
		65.5
		66.8333
		51.3
		49.1667
		21.2
		10.6
		68.2667
		63.8667
		76.3
		8.63333
		21.8667
		33.2333
		45.4333
		9.56667
		6.6
		20.7333
		26
		35.0667
		46.2333
		38.1333
		9.06667
		8.6
		27.1
		21.1667
		17.0667
		42.7
		9.9
		8.33333
		22.5333
		24.1
		6.53333
		5.43333
		54.6
		10.5
		3.33333
		3.3
		96
		57.4667
		111.4
		97.5
		73.0333
		67.1333
		60.8667
		44.2667
		53.6667
		60.8333
		38.0667
		102.233
		61.8667
		49.1667
		48.7333
		17.9333
		28.7
		14.6
		19.6667
		45.3
		60.9333
		61.1667
		63.9667
		4.76667
		20.2
		62.6333
		78.9667
		39.1
		86.7
		8.43333
		1.9
		37.6838
		50.5626
		43.0719
		18.0698
		12.386
		15.7043
		46.423
		35.6797
		10.2834
		31.4086
		24.2464
		7.42505
		5.58522
		50.1027
		7.16222
		40.6078
		44.6817
		40.7064
		26.3491
		40.2136
		39.0965
		35.384
		31.6057
		9.00205
		9.42916
		32.6571
		25.5606
		34.7598
		33.8398
		27.1704
		4.7
		11.1667
		7.9
		5.33333
		1.6
		4.63333
		22.4
		25.5333
		10.3
		21.3
		20.0667
		16.6333
		18.6333
		34.5333
		4.56667
		33.1333
		4.46667
		4.96667
		3.93333
		32.5667
		30.8333
		15.6667
		14.4333
		8.6
		18.4667
		7.66667
		6.26667
		6.33333
		104.9
		3.3
		9.8
		3.26667
		40.3
		32.6
		45.0667
		48.9667
		44.5333
		39.2333
		35.3333
		42.6667
		73.9333
		48.2333
		46.9667
		43.7667
		39.6667
		37.8333
		40.8667
		33.7
		43.1667
		49.3667
		45.7
		96.5333
		98.9
		121.8
		127.033
		49.6
		29.6333
		53.2667
		68.3333
		51.0667
		50.0667
		65.3
	3.83333	1
	24.5333	27
	39.4333	77
	22.2667	10
	14.7333	15
	7.43333	22
	7.1	39
	4.06667	16
	6.76667	62
	13.6	59
	6.16667	35
	65.3667	19
	15.7	60
	5.9	80
	33	62
	35.9333	9
	5.56667	6
	9.4	45
	25.8667	43
	20.2	35
	26.1	3
	34.0333	70
	24.4667	75
	9	58
	21.6667	11
	12.9667	8
	9.46667	52
	51.7333	64
	31.4333	22
	62.0667	75
	19.4667	46
	1.4	54
	24.4	79
	32.7667	76
	13.2	33
	10.3667	23
	2.36667	7
	54.6333	72
	25.9	52
	7.56667	37
	10.6	59
	31.9	16
	11.5	63
	18.7667	70
	72.9333	88
	3.96667	61
	35.3	37
	10.7	55
	49.0667	67
	6.33333	35
	47	81
	29.5	35
	61.0667	45
	10.2667	93
	27.0667	21
	14.1333	11
	1.76667	32
	24.9	7
	5.83333	70
	4.7	21
	64.6	50
	21.9	62
	6.1	60
	14.8667	50
	4.06667	2
	40.4667	59
	37.5667	69
	80.0333	90
	21.7	15
	7.9	65
	29.1	69
	1.63333	15
	16.0667	76
	5.23333	18
	22.8667	65
	6.13333	32
	32.0329	68
	10.809	25
	7.45791	8
	13.5688	10
	10.3819	1
	1.08419	99
	0.361396	50
	1.01848	1
	25.7906	76
	5.05955	72
	10.7762	66
	22.078	32
	2.69405	19
	1.98	62
	5.208	94
	3.588	41
	6.204	14
	1.464	91
	11.4	3
	18.828	1
	8.976	35
	40.692	69
	65.712	82
	15.828	63
	4.296	15
	1.788	2
	1.284	4
	23.808	21
	0.276	21.3333
	57.936	76
	9.264	25
	28.932	60
	47.988	60
	4.572	60
	8.004	38
	15.624	62
	40.056	59
	1.392	12
	44.22	34
	6.912	7
	2.496	89
	25.92	48
	43.056	77
	6.66	35
	4.692	8
	2.856	23
	4.044	10
	2.088	50
	3.564	18
