# Supplementary material for: Upregulated expression of pyruvate kinase M2 mRNA predicts poor prognosis in lung adenocarcinoma
Source: PeerJ. 2020 Feb 20;8:e8625. doi: 10.7717/peerj.8625 (PMC7036274; doi:10.7717/peerj.8625)
Supplement: Supplemental Information 4 [file peerj-08-8625-s004.xlsx]

## Sheet: Sheet1
The relationship between PKM2 expression and its methylation levels in promoter											The relationship between PKM2 expression and its methylation levels in genebody
Cancer	Gene	Sample	gene methylation				Gene expression				Cancer	Gene	Sample	gene methylation				Gene expression
			Tumor	Normal	Diff	fold change	Tumor	Normal	Diff					Tumor	Normal	Diff	fold change	Tumor	Normal	Diff
luad	PKM2	TCGA-05-4384	0.0872		-0.0191235	1.21931	32673.8		17669.7		luad	PKM2	TCGA-05-4384	0.266		-0.0377765	1.14202	32673.8		17669.7
luad	PKM2	TCGA-05-4390	0.1325		0.0261765	0.802442	32952.3		17948.1		luad	PKM2	TCGA-05-4390	0.2589		-0.0448765	1.17334	32952.3		17948.1
luad	PKM2	TCGA-05-4396	0.0861		-0.0202235	1.23488	18764.2		3760.09		luad	PKM2	TCGA-05-4396	0.2175		-0.0862765	1.39667	18764.2		3760.09
luad	PKM2	TCGA-05-4405	0.1103		0.00397647	0.963949	17592.9		2588.73		luad	PKM2	TCGA-05-4405	0.2912		-0.0125765	1.04319	17592.9		2588.73
luad	PKM2	TCGA-05-4410	0.1147		0.00837647	0.926971	20639.1		5635.02		luad	PKM2	TCGA-05-4410	0.284		-0.0197765	1.06964	20639.1		5635.02
luad	PKM2	TCGA-05-4415	0.1182		0.0118765	0.899522	61445.8		46441.6		luad	PKM2	TCGA-05-4415	0.2856		-0.0181765	1.06364	61445.8		46441.6
luad	PKM2	TCGA-05-4417	0.114		0.00767647	0.932663	14862.8		-141.354		luad	PKM2	TCGA-05-4417	0.2695		-0.0342765	1.12719	14862.8		-141.354
luad	PKM2	TCGA-05-4424	0.1143		0.00797647	0.930215	19712.1		4707.98		luad	PKM2	TCGA-05-4424	0.2896		-0.0141765	1.04895	19712.1		4707.98
luad	PKM2	TCGA-05-4425	0.0872		-0.0191235	1.21931	33677.7		18673.5		luad	PKM2	TCGA-05-4425	0.2865		-0.0172765	1.0603	33677.7		18673.5
luad	PKM2	TCGA-05-4427	0.1256		0.0192765	0.846525	17976.8		2972.66		luad	PKM2	TCGA-05-4427	0.2883		-0.0154765	1.05368	17976.8		2972.66
luad	PKM2	TCGA-05-4433	0.0799		-0.0264235	1.33071	37950.4		22946.3		luad	PKM2	TCGA-05-4433	0.2267		-0.0770765	1.33999	37950.4		22946.3
luad	PKM2	TCGA-05-5420	0.109	0.0933	0.0157	0.855963	25096.4		10092.3		luad	PKM2	TCGA-05-5420	0.2842	0.3102	-0.026	1.09148	25096.4		10092.3
luad	PKM2	TCGA-05-5423	0.1169		0.0105765	0.909525	21053.5		6049.35		luad	PKM2	TCGA-05-5423	0.3024		-0.00137647	1.00455	21053.5		6049.35
luad	PKM2	TCGA-05-5425	0.0918		-0.0145235	1.15821	28382.4		13378.2		luad	PKM2	TCGA-05-5425	0.2803		-0.0234765	1.08375	28382.4		13378.2
luad	PKM2	TCGA-05-5428	0.1007		-0.00562353	1.05584	33480.7		18476.6		luad	PKM2	TCGA-05-5428	0.2788		-0.0249765	1.08959	33480.7		18476.6
luad	PKM2	TCGA-05-5429	0.0708		-0.0355235	1.50174	50949.7		35945.6		luad	PKM2	TCGA-05-5429	0.2602		-0.0435765	1.16747	50949.7		35945.6
luad	PKM2	TCGA-05-5715	0.0822		-0.0241235	1.29347	35221.6		20217.4		luad	PKM2	TCGA-05-5715	0.2817		-0.0220765	1.07837	35221.6		20217.4
luad	PKM2	TCGA-35-5375	0.1246		0.0182765	0.853319	21291.9		6287.77		luad	PKM2	TCGA-35-5375	0.2772		-0.0265765	1.09587	21291.9		6287.77
luad	PKM2	TCGA-38-4631	0.1243	0.1144	0.0099	0.920354	32320.3		17316.1		luad	PKM2	TCGA-38-4631	0.2518	0.2796	-0.0278	1.11041	32320.3		17316.1
luad	PKM2	TCGA-38-4632	0.1036	0.1176	-0.014	1.13514	43224.6	21610	21614.6		luad	PKM2	TCGA-38-4632	0.2984	0.3174	-0.019	1.06367	43224.6	21610	21614.6
luad	PKM2	TCGA-38-6178	0.1095		0.00317647	0.970991	20029.6		5025.51		luad	PKM2	TCGA-38-6178	0.2822		-0.0215765	1.07646	20029.6		5025.51
luad	PKM2	TCGA-38-7271	0.1137		0.00737647	0.935123	15586.9		582.812		luad	PKM2	TCGA-38-7271	0.2849		-0.0188765	1.06626	15586.9		582.812
luad	PKM2	TCGA-38-A44F	0.0935		-0.0128235	1.13715	31916.1		16912		luad	PKM2	TCGA-38-A44F	0.2684		-0.0353765	1.13181	31916.1		16912
luad	PKM2	TCGA-44-2656	0.1598	0.094	0.0658	0.588235	28656.6		13652.5		luad	PKM2	TCGA-44-2656	0.307	0.3043	0.0027	0.991205	28656.6		13652.5
luad	PKM2	TCGA-44-2665	0.1202	0.106	0.0142	0.881864	48808.8	16135.5	32673.3		luad	PKM2	TCGA-44-2665	0.31	0.3147	-0.0047	1.01516	48808.8	16135.5	32673.3
luad	PKM2	TCGA-44-2666	0.1324		0.0260765	0.803048	20930.5		5926.33		luad	PKM2	TCGA-44-2666	0.2707		-0.0330765	1.12219	20930.5		5926.33
luad	PKM2	TCGA-44-2668	0.1648	0.115	0.0498	0.697816	43334.8	25580.3	17754.6		luad	PKM2	TCGA-44-2668	0.2841	0.283	0.0011	0.996128	43334.8	25580.3	17754.6
luad	PKM2	TCGA-44-3917	0.158		0.0516765	0.672934					luad	PKM2	TCGA-44-3917	0.2967		-0.00707647	1.02385
luad	PKM2	TCGA-44-3918	0.1408		0.0344765	0.755139	23537.4		8533.25		luad	PKM2	TCGA-44-3918	0.2779		-0.0258765	1.09311	23537.4		8533.25
luad	PKM2	TCGA-44-4112	0.1257		0.0193765	0.845851	43732.1		28728		luad	PKM2	TCGA-44-4112	0.2696		-0.0341765	1.12677	43732.1		28728
luad	PKM2	TCGA-44-5643	0.0928	0.094	-0.0012	1.01293	27229.9		12225.7		luad	PKM2	TCGA-44-5643	0.2367	0.2803	-0.0436	1.1842	27229.9		12225.7
luad	PKM2	TCGA-44-5644	0.1104		0.00407647	0.963075	23412.1		8408.01		luad	PKM2	TCGA-44-5644	0.2404		-0.0633765	1.26363	23412.1		8408.01
luad	PKM2	TCGA-44-5645	0.1211	0.0906	0.0305	0.748142	25903	13614.6	12288.4		luad	PKM2	TCGA-44-5645	0.2648	0.3398	-0.075	1.28323	25903	13614.6	12288.4
luad	PKM2	TCGA-44-6144	0.1139	0.1128	0.0011	0.990342		14059.7			luad	PKM2	TCGA-44-6144	0.264	0.3349	-0.0709	1.26856		14059.7
luad	PKM2	TCGA-44-6145	0.1073	0.1133	-0.006	1.05592	30016.4	16865.9	13150.5		luad	PKM2	TCGA-44-6145	0.2623	0.289	-0.0267	1.10179	30016.4	16865.9	13150.5
luad	PKM2	TCGA-44-6146	0.1098	0.1075	0.0023	0.979053	19160.2	12869.1	6291.14		luad	PKM2	TCGA-44-6146	0.2526	0.2983	-0.0457	1.18092	19160.2	12869.1	6291.14
luad	PKM2	TCGA-44-6147	0.14	0.0987	0.0413	0.705	12590.2	12141.6	448.593		luad	PKM2	TCGA-44-6147	0.2886	0.3048	-0.0162	1.05613	12590.2	12141.6	448.593
luad	PKM2	TCGA-44-6148	0.0884	0.0921	-0.0037	1.04186	20630	14904.4	5725.55		luad	PKM2	TCGA-44-6148	0.2408	0.2773	-0.0365	1.15158	20630	14904.4	5725.55
luad	PKM2	TCGA-44-6774	0.1105		0.00417647	0.962204	23104.1		8099.96		luad	PKM2	TCGA-44-6774	0.2841		-0.0196765	1.06926	23104.1		8099.96
luad	PKM2	TCGA-44-6775	0.147		0.0406765	0.723289	24942.5		9938.33		luad	PKM2	TCGA-44-6775	0.2921		-0.0116765	1.03997	24942.5		9938.33
luad	PKM2	TCGA-44-6776	0.091		-0.0153235	1.16839	29254.3	10940.4	18313.9		luad	PKM2	TCGA-44-6776	0.2402		-0.0635765	1.26468	29254.3	10940.4	18313.9
luad	PKM2	TCGA-44-6777	0.1116		0.00527647	0.95272	28723.8	17439.9	11283.9		luad	PKM2	TCGA-44-6777	0.2878		-0.0159765	1.05551	28723.8	17439.9	11283.9
luad	PKM2	TCGA-44-6778	0.0999	0.0971	0.0028	0.971972	15846.4	10026.5	5819.91		luad	PKM2	TCGA-44-6778	0.2706	0.3121	-0.0415	1.15336	15846.4	10026.5	5819.91
luad	PKM2	TCGA-44-6779	0.0956		-0.0107235	1.11217	76671.8		61667.7		luad	PKM2	TCGA-44-6779	0.2657		-0.0380765	1.14331	76671.8		61667.7
luad	PKM2	TCGA-44-7659	0.1244		0.0180765	0.854691	19872.2		4868.07		luad	PKM2	TCGA-44-7659	0.2897		-0.0140765	1.04859	19872.2		4868.07
luad	PKM2	TCGA-44-7660	0.0884		-0.0179235	1.20275	26911.6		11907.4		luad	PKM2	TCGA-44-7660	0.2565		-0.0472765	1.18431	26911.6		11907.4
luad	PKM2	TCGA-44-7661	0.0955		-0.0108235	1.11334	42143		27138.9		luad	PKM2	TCGA-44-7661	0.28		-0.0237765	1.08492	42143		27138.9
luad	PKM2	TCGA-44-7662	0.1069		0.000576471	0.994607	36741.7		21737.6		luad	PKM2	TCGA-44-7662	0.2774		-0.0263765	1.09508	36741.7		21737.6
luad	PKM2	TCGA-44-7667	0.1359		0.0295765	0.782366	22852.5		7848.4		luad	PKM2	TCGA-44-7667	0.262		-0.0417765	1.15945	22852.5		7848.4
luad	PKM2	TCGA-44-7669	0.1068		0.000476471	0.995539	27624.6		12620.5		luad	PKM2	TCGA-44-7669	0.3548		0.0510235	0.856191	27624.6		12620.5
luad	PKM2	TCGA-44-7670	0.1121		0.00577647	0.94847	20367.9		5363.75		luad	PKM2	TCGA-44-7670	0.2902		-0.0135765	1.04678	20367.9		5363.75
luad	PKM2	TCGA-44-7671	0.0815		-0.0248235	1.30458	33189.4		18185.3		luad	PKM2	TCGA-44-7671	0.2469		-0.0568765	1.23036	33189.4		18185.3
luad	PKM2	TCGA-44-7672	0.1372		0.0308765	0.774953	25828.2		10824.1		luad	PKM2	TCGA-44-7672	0.293		-0.0107765	1.03678	25828.2		10824.1
luad	PKM2	TCGA-44-8117	0.1321		0.0257765	0.804872	23803.7		8799.6		luad	PKM2	TCGA-44-8117	0.2875		-0.0162765	1.05661	23803.7		8799.6
luad	PKM2	TCGA-44-8119	0.1173		0.0109765	0.906424	23924		8919.85		luad	PKM2	TCGA-44-8119	0.2425		-0.0612765	1.25269	23924		8919.85
luad	PKM2	TCGA-44-8120	0.1239		0.0175765	0.85814	21357.4		6353.24		luad	PKM2	TCGA-44-8120	0.2803		-0.0234765	1.08375	21357.4		6353.24
luad	PKM2	TCGA-44-A479	0.1139		0.00757647	0.933481	12430.8		-2573.37		luad	PKM2	TCGA-44-A479	0.2866		-0.0171765	1.05993	12430.8		-2573.37
luad	PKM2	TCGA-44-A47A	0.1102		0.00387647	0.964823	20526.6		5522.48		luad	PKM2	TCGA-44-A47A	0.2815		-0.0222765	1.07913	20526.6		5522.48
luad	PKM2	TCGA-44-A47B	0.1075		0.00117647	0.989056	20562.5		5558.34		luad	PKM2	TCGA-44-A47B	0.2656		-0.0381765	1.14374	20562.5		5558.34
luad	PKM2	TCGA-44-A47F	0.0764		-0.0299235	1.39167					luad	PKM2	TCGA-44-A47F	0.2585		-0.0452765	1.17515
luad	PKM2	TCGA-44-A47G	0.1088		0.00247647	0.977238	27506.3		12502.2		luad	PKM2	TCGA-44-A47G	0.2686		-0.0351765	1.13096	27506.3		12502.2
luad	PKM2	TCGA-44-A4SS	0.093		-0.0133235	1.14326	34849		19844.8		luad	PKM2	TCGA-44-A4SS	0.2735		-0.0302765	1.1107	34849		19844.8
luad	PKM2	TCGA-44-A4SU	0.0946		-0.0117235	1.12393	23037.9		8033.79		luad	PKM2	TCGA-44-A4SU	0.2508		-0.0529765	1.21123	23037.9		8033.79
luad	PKM2	TCGA-49-4487	0.1145		0.00817647	0.92859	18295.7		3291.58		luad	PKM2	TCGA-49-4487	0.2803		-0.0234765	1.08375	18295.7		3291.58
luad	PKM2	TCGA-49-4488	0.0975	0.1183	-0.0208	1.21333	29945.3		14941.2		luad	PKM2	TCGA-49-4488	0.2654	0.2912	-0.0258	1.09721	29945.3		14941.2
luad	PKM2	TCGA-49-4490	0.106		-0.000323529	1.00305	31509.9	16783.6	14726.3		luad	PKM2	TCGA-49-4490	0.2752		-0.0285765	1.10384	31509.9	16783.6	14726.3
luad	PKM2	TCGA-49-4512	0.1093		0.00297647	0.972768	24866.3	17823.5	7042.78		luad	PKM2	TCGA-49-4512	0.2599		-0.0438765	1.16882	24866.3	17823.5	7042.78
luad	PKM2	TCGA-49-4514	0.1028		-0.00352353	1.03428	18226.4		3222.24		luad	PKM2	TCGA-49-4514	0.2594		-0.0443765	1.17107	18226.4		3222.24
luad	PKM2	TCGA-49-6742	0.0982		-0.00812353	1.08272	25871.7	24879.6	992.16		luad	PKM2	TCGA-49-6742	0.2892		-0.0145765	1.0504	25871.7	24879.6	992.16
luad	PKM2	TCGA-49-6743	0.1195		0.0131765	0.889737	33942.5	15856.4	18086		luad	PKM2	TCGA-49-6743	0.2741		-0.0296765	1.10827	33942.5	15856.4	18086
luad	PKM2	TCGA-49-6744	0.1135		0.00717647	0.936771	24693	10852.5	13840.5		luad	PKM2	TCGA-49-6744	0.2814		-0.0223765	1.07952	24693	10852.5	13840.5
luad	PKM2	TCGA-49-6745	0.1081	0.1051	0.003	0.972248	36490.9	17362.4	19128.5		luad	PKM2	TCGA-49-6745	0.2777	0.3053	-0.0276	1.09939	36490.9	17362.4	19128.5
luad	PKM2	TCGA-49-6761	0.1194		0.0130765	0.890482	25000.2	12758.3	12241.9		luad	PKM2	TCGA-49-6761	0.2687		-0.0350765	1.13054	25000.2	12758.3	12241.9
luad	PKM2	TCGA-49-6767	0.0853		-0.0210235	1.24647	28797		13792.9		luad	PKM2	TCGA-49-6767	0.2854		-0.0183765	1.06439	28797		13792.9
luad	PKM2	TCGA-50-5044	0.0986		-0.00772353	1.07833	97127.9		82123.8		luad	PKM2	TCGA-50-5044	0.2569		-0.0468765	1.18247	97127.9		82123.8
luad	PKM2	TCGA-50-5045	0.1071		0.000776471	0.99275	26840.9		11836.8		luad	PKM2	TCGA-50-5045	0.2669		-0.0368765	1.13817	26840.9		11836.8
luad	PKM2	TCGA-50-5049	0.0995		-0.00682353	1.06858	30497.8		15493.6		luad	PKM2	TCGA-50-5049	0.3039		0.000123529	0.999594	30497.8		15493.6
luad	PKM2	TCGA-50-5051	0.1295		0.0231765	0.821031	26278.1		11274		luad	PKM2	TCGA-50-5051	0.2438		-0.0599765	1.24601	26278.1		11274
luad	PKM2	TCGA-50-5055	0.1064		7.64706e-05	0.999281	19931.1		4926.93		luad	PKM2	TCGA-50-5055	0.2752		-0.0285765	1.10384	19931.1		4926.93
luad	PKM2	TCGA-50-5066	0.1024		-0.00392353	1.03832	25737.8		10733.6		luad	PKM2	TCGA-50-5066	0.2651		-0.0386765	1.14589	25737.8		10733.6
luad	PKM2	TCGA-50-5068	0.1076		0.00127647	0.988137	26650.1		11646		luad	PKM2	TCGA-50-5068	0.2656		-0.0381765	1.14374	26650.1		11646
luad	PKM2	TCGA-50-5072	0.101		-0.00532353	1.05271	43629.1		28625		luad	PKM2	TCGA-50-5072	0.278		-0.0257765	1.09272	43629.1		28625
luad	PKM2	TCGA-50-5930	0.108	0.1135	-0.0055	1.05093	23230.3	16015.9	7214.34		luad	PKM2	TCGA-50-5930	0.2817	0.2828	-0.0011	1.0039	23230.3	16015.9	7214.34
luad	PKM2	TCGA-50-5931	0.1179	0.113	0.0049	0.958439	41018.9	11934.7	29084.2		luad	PKM2	TCGA-50-5931	0.272	0.3147	-0.0427	1.15699	41018.9	11934.7	29084.2
luad	PKM2	TCGA-50-5932	0.0772	0.1049	-0.0277	1.35881	30024.9	15574.7	14450.3		luad	PKM2	TCGA-50-5932	0.2187	0.2965	-0.0778	1.35574	30024.9	15574.7	14450.3
luad	PKM2	TCGA-50-5933	0.0925	0.1063	-0.0138	1.14919	33927.9	13309.3	20618.6		luad	PKM2	TCGA-50-5933	0.2822	0.2889	-0.0067	1.02374	33927.9	13309.3	20618.6
luad	PKM2	TCGA-50-5935	0.135	0.1036	0.0314	0.767407	20554.5	12989.2	7565.35		luad	PKM2	TCGA-50-5935	0.317	0.3214	-0.0044	1.01388	20554.5	12989.2	7565.35
luad	PKM2	TCGA-50-5936	0.0793	0.0896	-0.0103	1.12989	46482.5	11814.1	34668.4		luad	PKM2	TCGA-50-5936	0.2265	0.3129	-0.0864	1.38146	46482.5	11814.1	34668.4
luad	PKM2	TCGA-50-5939	0.0956	0.091	0.0046	0.951883	55229.7	11454.5	43775.2		luad	PKM2	TCGA-50-5939	0.2399	0.3158	-0.0759	1.31638	55229.7	11454.5	43775.2
luad	PKM2	TCGA-50-5941	0.1215		0.0151765	0.875091	32245.5		17241.4		luad	PKM2	TCGA-50-5941	0.2917		-0.0120765	1.0414	32245.5		17241.4
luad	PKM2	TCGA-50-5942	0.1155		0.00917647	0.92055	16061.4		1057.27		luad	PKM2	TCGA-50-5942	0.2615		-0.0422765	1.16167	16061.4		1057.27
luad	PKM2	TCGA-50-5944	0.0875		-0.0188235	1.21513	32122.6		17118.5		luad	PKM2	TCGA-50-5944	0.281		-0.0227765	1.08106	32122.6		17118.5
luad	PKM2	TCGA-50-5946	0.1305		0.0241765	0.81474	21837.4		6833.23		luad	PKM2	TCGA-50-5946	0.3518		0.0480235	0.863492	21837.4		6833.23
luad	PKM2	TCGA-50-6590	0.1043		-0.00202353	1.0194	39435.3		24431.2		luad	PKM2	TCGA-50-6590	0.2609		-0.0428765	1.16434	39435.3		24431.2
luad	PKM2	TCGA-50-6591	0.165	0.1026	0.0624	0.621818	28958.2		13954.1		luad	PKM2	TCGA-50-6591	0.3207	0.3182	0.0025	0.992205	28958.2		13954.1
luad	PKM2	TCGA-50-6592	0.1218	0.0907	0.0311	0.744663	35565		20560.9		luad	PKM2	TCGA-50-6592	0.2671	0.2804	-0.0133	1.04979	35565		20560.9
luad	PKM2	TCGA-50-6593	0.1197	0.1119	0.0078	0.934837	31237.3		16233.2		luad	PKM2	TCGA-50-6593	0.2982	0.3323	-0.0341	1.11435	31237.3		16233.2
luad	PKM2	TCGA-50-6594	0.1058	0.1022	0.0036	0.965974	48120.4		33116.3		luad	PKM2	TCGA-50-6594	0.2235	0.2966	-0.0731	1.32707	48120.4		33116.3
luad	PKM2	TCGA-50-6595	0.1075		0.00117647	0.989056	48150.5	10521.8	37628.7		luad	PKM2	TCGA-50-6595	0.2724		-0.0313765	1.11519	48150.5	10521.8	37628.7
luad	PKM2	TCGA-50-6597	0.1001		-0.00622353	1.06217	17662.6		2658.45		luad	PKM2	TCGA-50-6597	0.2762		-0.0275765	1.09984	17662.6		2658.45
luad	PKM2	TCGA-50-6673	0.1067		0.000376471	0.996472	18922.6		3918.47		luad	PKM2	TCGA-50-6673	0.275		-0.0287765	1.10464	18922.6		3918.47
luad	PKM2	TCGA-50-7109	0.1259		0.0195765	0.844508	16453.9		1449.76		luad	PKM2	TCGA-50-7109	0.2704		-0.0333765	1.12343	16453.9		1449.76
luad	PKM2	TCGA-50-8457	0.137		0.0306765	0.776084	18852.2		3848.07		luad	PKM2	TCGA-50-8457	0.2855		-0.0182765	1.06402	18852.2		3848.07
luad	PKM2	TCGA-50-8459	0.0932		-0.0131235	1.14081	46393.6		31389.5		luad	PKM2	TCGA-50-8459	0.2498		-0.0539765	1.21608	46393.6		31389.5
luad	PKM2	TCGA-50-8460	0.1071		0.000776471	0.99275	22392.8		7388.68		luad	PKM2	TCGA-50-8460	0.2814		-0.0223765	1.07952	22392.8		7388.68
luad	PKM2	TCGA-53-7624	0.1223		0.0159765	0.869367	54501.5		39497.4		luad	PKM2	TCGA-53-7624	0.3422		0.0384235	0.887716	54501.5		39497.4
luad	PKM2	TCGA-53-7626	0.1066		0.000276471	0.997406	14288.4		-715.721		luad	PKM2	TCGA-53-7626	0.2866		-0.0171765	1.05993	14288.4		-715.721
luad	PKM2	TCGA-53-7813	0.1262		0.0198765	0.8425	17078.1		2073.98		luad	PKM2	TCGA-53-7813	0.2421		-0.0616765	1.25476	17078.1		2073.98
luad	PKM2	TCGA-53-A4EZ	0.1053		-0.00102353	1.00972	15143.9		139.768		luad	PKM2	TCGA-53-A4EZ	0.2653		-0.0384765	1.14503	15143.9		139.768
luad	PKM2	TCGA-55-5899	0.098		-0.00832353	1.08493	27321		12316.9		luad	PKM2	TCGA-55-5899	0.2321		-0.0716765	1.30882	27321		12316.9
luad	PKM2	TCGA-55-6543	0.0917		-0.0146235	1.15947	41471.6		26467.4		luad	PKM2	TCGA-55-6543	0.2237		-0.0800765	1.35796	41471.6		26467.4
luad	PKM2	TCGA-55-6642	0.1153		0.00897647	0.922147	24878.1		9873.99		luad	PKM2	TCGA-55-6642	0.2599		-0.0438765	1.16882	24878.1		9873.99
luad	PKM2	TCGA-55-6712	0.1062		-0.000123529	1.00116	52077.1		37073		luad	PKM2	TCGA-55-6712	0.2586		-0.0451765	1.1747	52077.1		37073
luad	PKM2	TCGA-55-6968	0.1112		0.00487647	0.956147	26828.3	17808.1	9020.19		luad	PKM2	TCGA-55-6968	0.2719		-0.0318765	1.11724	26828.3	17808.1	9020.19
luad	PKM2	TCGA-55-6969	0.1345		0.0281765	0.79051	29058.9	13113.6	15945.3		luad	PKM2	TCGA-55-6969	0.2499		-0.0538765	1.21559	29058.9	13113.6	15945.3
luad	PKM2	TCGA-55-6970	0.1129		0.00657647	0.94175	15382.6	10316.3	5066.32		luad	PKM2	TCGA-55-6970	0.2786		-0.0251765	1.09037	15382.6	10316.3	5066.32
luad	PKM2	TCGA-55-6971	0.1002		-0.00612353	1.06111	23157.8	13134.3	10023.5		luad	PKM2	TCGA-55-6971	0.268		-0.0357765	1.13349	23157.8	13134.3	10023.5
luad	PKM2	TCGA-55-6972	0.0752		-0.0311235	1.41388	15381.3	11205.5	4175.77		luad	PKM2	TCGA-55-6972	0.2274		-0.0763765	1.33587	15381.3	11205.5	4175.77
luad	PKM2	TCGA-55-6975	0.1278		0.0214765	0.831952	41932.9	12180	29752.9		luad	PKM2	TCGA-55-6975	0.2402		-0.0635765	1.26468	41932.9	12180	29752.9
luad	PKM2	TCGA-55-6978	0.119		0.0126765	0.893475	34273.2	12376.9	21896.3		luad	PKM2	TCGA-55-6978	0.2765		-0.0272765	1.09865	34273.2	12376.9	21896.3
luad	PKM2	TCGA-55-6979	0.1116		0.00527647	0.95272	30086.8	16570.4	13516.4		luad	PKM2	TCGA-55-6979	0.2895		-0.0142765	1.04931	30086.8	16570.4	13516.4
luad	PKM2	TCGA-55-6980	0.1059		-0.000423529	1.004	42539.3	13129.8	29409.6		luad	PKM2	TCGA-55-6980	0.2778		-0.0259765	1.09351	42539.3	13129.8	29409.6
luad	PKM2	TCGA-55-6981	0.1118		0.00547647	0.951015	28896.5	9570.47	19326		luad	PKM2	TCGA-55-6981	0.3033		-0.000476471	1.00157	28896.5	9570.47	19326
luad	PKM2	TCGA-55-6982	0.1078		0.00147647	0.986304	39508.6	12269	27239.6		luad	PKM2	TCGA-55-6982	0.2633		-0.0404765	1.15373	39508.6	12269	27239.6
luad	PKM2	TCGA-55-6983	0.1134		0.00707647	0.937597	21179.4	17683.4	3496		luad	PKM2	TCGA-55-6983	0.2608		-0.0429765	1.16479	21179.4	17683.4	3496
luad	PKM2	TCGA-55-6984	0.0992		-0.00712353	1.07181	46224.9	17689.4	28535.5		luad	PKM2	TCGA-55-6984	0.2563		-0.0474765	1.18524	46224.9	17689.4	28535.5
luad	PKM2	TCGA-55-6985	0.0974		-0.00892353	1.09162	32017.2	13222.9	18794.2		luad	PKM2	TCGA-55-6985	0.2718		-0.0319765	1.11765	32017.2	13222.9	18794.2
luad	PKM2	TCGA-55-6986	0.0949		-0.0114235	1.12037	39708.6	11132.1	28576.5		luad	PKM2	TCGA-55-6986	0.2438		-0.0599765	1.24601	39708.6	11132.1	28576.5
luad	PKM2	TCGA-55-6987	0.1244		0.0180765	0.854691	20355.9		5351.8		luad	PKM2	TCGA-55-6987	0.2805		-0.0232765	1.08298	20355.9		5351.8
luad	PKM2	TCGA-55-7227	0.1045		-0.00182353	1.01745	38378.7		23374.6		luad	PKM2	TCGA-55-7227	0.2464		-0.0573765	1.23286	38378.7		23374.6
luad	PKM2	TCGA-55-7281	0.103		-0.00332353	1.03227	24138.5		9134.33		luad	PKM2	TCGA-55-7281	0.2665		-0.0372765	1.13987	24138.5		9134.33
luad	PKM2	TCGA-55-7283	0.1289		0.0225765	0.824853	16996.5		1992.36		luad	PKM2	TCGA-55-7283	0.2837		-0.0200765	1.07077	16996.5		1992.36
luad	PKM2	TCGA-55-7284	0.0798		-0.0265235	1.33238	29000.4		13996.2		luad	PKM2	TCGA-55-7284	0.2317		-0.0720765	1.31108	29000.4		13996.2
luad	PKM2	TCGA-55-7570	0.0892		-0.0171235	1.19197	48485		33480.8		luad	PKM2	TCGA-55-7570	0.2157		-0.0880765	1.40833	48485		33480.8
luad	PKM2	TCGA-55-7573	0.1166		0.0102765	0.911866	20894.3		5890.19		luad	PKM2	TCGA-55-7573	0.2828		-0.0209765	1.07417	20894.3		5890.19
luad	PKM2	TCGA-55-7574	0.1278		0.0214765	0.831952	15080.8		76.6414		luad	PKM2	TCGA-55-7574	0.2931		-0.0106765	1.03643	15080.8		76.6414
luad	PKM2	TCGA-55-7576	0.1213		0.0149765	0.876534	19108.6		4104.52		luad	PKM2	TCGA-55-7576	0.3032		-0.000576471	1.0019	19108.6		4104.52
luad	PKM2	TCGA-55-7724	0.0982		-0.00812353	1.08272	30570.1		15566		luad	PKM2	TCGA-55-7724	0.2524		-0.0513765	1.20355	30570.1		15566
luad	PKM2	TCGA-55-7725	0.1184		0.0120765	0.898003	14413.9		-590.263		luad	PKM2	TCGA-55-7725	0.2565		-0.0472765	1.18431	14413.9		-590.263
luad	PKM2	TCGA-55-7726	0.0982		-0.00812353	1.08272	44422.4		29418.2		luad	PKM2	TCGA-55-7726	0.2533		-0.0504765	1.19928	44422.4		29418.2
luad	PKM2	TCGA-55-7727	0.1278		0.0214765	0.831952	14390.8		-613.302		luad	PKM2	TCGA-55-7727	0.2607		-0.0430765	1.16523	14390.8		-613.302
luad	PKM2	TCGA-55-7728	0.0867		-0.0196235	1.22634	42533.1		27528.9		luad	PKM2	TCGA-55-7728	0.2531		-0.0506765	1.20022	42533.1		27528.9
luad	PKM2	TCGA-55-7815	0.1133		0.00697647	0.938425	16186.4		1182.24		luad	PKM2	TCGA-55-7815	0.248		-0.0557765	1.22491	16186.4		1182.24
luad	PKM2	TCGA-55-7816	0.128		0.0216765	0.830653					luad	PKM2	TCGA-55-7816	0.2839		-0.0198765	1.07001
luad	PKM2	TCGA-55-7903	0.1142		0.00787647	0.931029	23116.6		8112.46		luad	PKM2	TCGA-55-7903	0.2613		-0.0424765	1.16256	23116.6		8112.46
luad	PKM2	TCGA-55-7907	0.1154		0.00907647	0.921348	23786.6		8782.42		luad	PKM2	TCGA-55-7907	0.278		-0.0257765	1.09272	23786.6		8782.42
luad	PKM2	TCGA-55-7910	0.1192		0.0128765	0.891976	38110.2		23106.1		luad	PKM2	TCGA-55-7910	0.2545		-0.0492765	1.19362	38110.2		23106.1
luad	PKM2	TCGA-55-7911	0.1078		0.00147647	0.986304	27994.7		12990.6		luad	PKM2	TCGA-55-7911	0.2853		-0.0184765	1.06476	27994.7		12990.6
luad	PKM2	TCGA-55-7913	0.0894		-0.0169235	1.1893	28068.3		13064.2		luad	PKM2	TCGA-55-7913	0.2181		-0.0856765	1.39283	28068.3		13064.2
luad	PKM2	TCGA-55-7914	0.1057		-0.000623529	1.0059	16849.1		1844.95		luad	PKM2	TCGA-55-7914	0.2624		-0.0413765	1.15768	16849.1		1844.95
luad	PKM2	TCGA-55-7994	0.1071		0.000776471	0.99275	36401.1		21397		luad	PKM2	TCGA-55-7994	0.261		-0.0427765	1.16389	36401.1		21397
luad	PKM2	TCGA-55-7995	0.0989		-0.00742353	1.07506	35602		20597.8		luad	PKM2	TCGA-55-7995	0.2761		-0.0276765	1.10024	35602		20597.8
luad	PKM2	TCGA-55-8085	0.098		-0.00832353	1.08493	46232.8		31228.6		luad	PKM2	TCGA-55-8085	0.2535		-0.0502765	1.19833	46232.8		31228.6
luad	PKM2	TCGA-55-8087	0.1171		0.0107765	0.907972	15766.5		762.364		luad	PKM2	TCGA-55-8087	0.3378		0.0340235	0.899279	15766.5		762.364
luad	PKM2	TCGA-55-8089	0.0945		-0.0118235	1.12512	53915.2		38911.1		luad	PKM2	TCGA-55-8089	0.2315		-0.0722765	1.31221	53915.2		38911.1
luad	PKM2	TCGA-55-8090	0.1019		-0.00442353	1.04341	69769.9		54765.8		luad	PKM2	TCGA-55-8090	0.2516		-0.0521765	1.20738	69769.9		54765.8
luad	PKM2	TCGA-55-8091	0.0877		-0.0186235	1.21235	39436.6		24432.4		luad	PKM2	TCGA-55-8091	0.2461		-0.0576765	1.23436	39436.6		24432.4
luad	PKM2	TCGA-55-8092	0.0909		-0.0154235	1.16968	21414.3		6410.2		luad	PKM2	TCGA-55-8092	0.2445		-0.0592765	1.24244	21414.3		6410.2
luad	PKM2	TCGA-55-8094	0.0823		-0.0240235	1.2919	18331.7		3327.57		luad	PKM2	TCGA-55-8094	0.2329		-0.0708765	1.30432	18331.7		3327.57
luad	PKM2	TCGA-55-8096	0.1136		0.00727647	0.935947	37191.8		22187.7		luad	PKM2	TCGA-55-8096	0.2585		-0.0452765	1.17515	37191.8		22187.7
luad	PKM2	TCGA-55-8097	0.1015		-0.00482353	1.04752	12495.7		-2508.38		luad	PKM2	TCGA-55-8097	0.3104		0.00662353	0.978661	12495.7		-2508.38
luad	PKM2	TCGA-55-8203	0.1134		0.00707647	0.937597	17512.9		2508.76		luad	PKM2	TCGA-55-8203	0.2393		-0.0644765	1.26944	17512.9		2508.76
luad	PKM2	TCGA-55-8204	0.0897		-0.0166235	1.18532	62317.6		47313.5		luad	PKM2	TCGA-55-8204	0.2299		-0.0738765	1.32134	62317.6		47313.5
luad	PKM2	TCGA-55-8205	0.1141		0.00777647	0.931845	26686.9		11682.8		luad	PKM2	TCGA-55-8205	0.2782		-0.0255765	1.09194	26686.9		11682.8
luad	PKM2	TCGA-55-8206	0.0889		-0.0174235	1.19599	17084.2		2080.04		luad	PKM2	TCGA-55-8206	0.2548		-0.0489765	1.19222	17084.2		2080.04
luad	PKM2	TCGA-55-8207	0.0898		-0.0165235	1.184	26350.2		11346		luad	PKM2	TCGA-55-8207	0.2748		-0.0289765	1.10545	26350.2		11346
luad	PKM2	TCGA-55-8208	0.1148		0.00847647	0.926163	24638.5		9634.34		luad	PKM2	TCGA-55-8208	0.2682		-0.0355765	1.13265	24638.5		9634.34
luad	PKM2	TCGA-55-8299	0.11		0.00367647	0.966578	39471.7		24467.5		luad	PKM2	TCGA-55-8299	0.2702		-0.0335765	1.12427	39471.7		24467.5
luad	PKM2	TCGA-55-8301	0.1166		0.0102765	0.911866	36103.2		21099.1		luad	PKM2	TCGA-55-8301	0.2632		-0.0405765	1.15417	36103.2		21099.1
luad	PKM2	TCGA-55-8302	0.1057		-0.000623529	1.0059	50474.3		35470.2		luad	PKM2	TCGA-55-8302	0.2899		-0.0138765	1.04787	50474.3		35470.2
luad	PKM2	TCGA-55-8505	0.0942		-0.0121235	1.1287	58214.5		43210.4		luad	PKM2	TCGA-55-8505	0.2571		-0.0466765	1.18155	58214.5		43210.4
luad	PKM2	TCGA-55-8506	0.1126		0.00627647	0.944259	31335		16330.9		luad	PKM2	TCGA-55-8506	0.2789		-0.0248765	1.08919	31335		16330.9
luad	PKM2	TCGA-55-8507	0.1096		0.00327647	0.970105	22197		7192.84		luad	PKM2	TCGA-55-8507	0.294		-0.00977647	1.03325	22197		7192.84
luad	PKM2	TCGA-55-8508	0.0948		-0.0115235	1.12156	29165.3		14161.2		luad	PKM2	TCGA-55-8508	0.2166		-0.0871765	1.40248	29165.3		14161.2
luad	PKM2	TCGA-55-8510	0.1043		-0.00202353	1.0194	22369		7364.91		luad	PKM2	TCGA-55-8510	0.2966		-0.00717647	1.0242	22369		7364.91
luad	PKM2	TCGA-55-8511	0.1092		0.00287647	0.973659	16079.3		1075.14		luad	PKM2	TCGA-55-8511	0.2745		-0.0292765	1.10665	16079.3		1075.14
luad	PKM2	TCGA-55-8512	0.0747		-0.0316235	1.42334	18669.7		3665.57		luad	PKM2	TCGA-55-8512	0.2291		-0.0746765	1.32596	18669.7		3665.57
luad	PKM2	TCGA-55-8513	0.0937		-0.0126235	1.13472	18488.9		3484.74		luad	PKM2	TCGA-55-8513	0.2777		-0.0260765	1.0939	18488.9		3484.74
luad	PKM2	TCGA-55-8514	0.1197		0.0133765	0.88825	22094.8		7090.71		luad	PKM2	TCGA-55-8514	0.2789		-0.0248765	1.08919	22094.8		7090.71
luad	PKM2	TCGA-55-8614	0.1101		0.00377647	0.9657	36509.2		21505.1		luad	PKM2	TCGA-55-8614	0.255		-0.0487765	1.19128	36509.2		21505.1
luad	PKM2	TCGA-55-8615	0.082		-0.0243235	1.29663	17061.5		2057.37		luad	PKM2	TCGA-55-8615	0.2139		-0.0898765	1.42018	17061.5		2057.37
luad	PKM2	TCGA-55-8616	0.1188		0.0124765	0.894979	20017.3		5013.2		luad	PKM2	TCGA-55-8616	0.2841		-0.0196765	1.06926	20017.3		5013.2
luad	PKM2	TCGA-55-8619	0.0973		-0.00902353	1.09274	24589.4		9585.27		luad	PKM2	TCGA-55-8619	0.25		-0.0537765	1.21511	24589.4		9585.27
luad	PKM2	TCGA-55-8620	0.1007		-0.00562353	1.05584	22605.2		7601.02		luad	PKM2	TCGA-55-8620	0.2134		-0.0903765	1.42351	22605.2		7601.02
luad	PKM2	TCGA-55-8621	0.103		-0.00332353	1.03227	23430.6		8426.43		luad	PKM2	TCGA-55-8621	0.2801		-0.0236765	1.08453	23430.6		8426.43
luad	PKM2	TCGA-55-A48X	0.1096		0.00327647	0.970105	16273.2		1269.09		luad	PKM2	TCGA-55-A48X	0.2779		-0.0258765	1.09311	16273.2		1269.09
luad	PKM2	TCGA-55-A48Y	0.0995		-0.00682353	1.06858					luad	PKM2	TCGA-55-A48Y	0.2748		-0.0289765	1.10545
luad	PKM2	TCGA-55-A48Z	0.109		0.00267647	0.975445	23465.2		8461.03		luad	PKM2	TCGA-55-A48Z	0.2581		-0.0456765	1.17697	23465.2		8461.03
luad	PKM2	TCGA-55-A490	0.1151		0.00877647	0.923749					luad	PKM2	TCGA-55-A490	0.2699		-0.0338765	1.12551
luad	PKM2	TCGA-55-A491	0.1015		-0.00482353	1.04752	26710.4		11706.3		luad	PKM2	TCGA-55-A491	0.2665		-0.0372765	1.13987	26710.4		11706.3
luad	PKM2	TCGA-55-A492	0.0663		-0.0400235	1.60367	42185.3		27181.2		luad	PKM2	TCGA-55-A492	0.2194		-0.0843765	1.38458	42185.3		27181.2
luad	PKM2	TCGA-55-A493	0.1064		7.64706e-05	0.999281	38951.7		23947.6		luad	PKM2	TCGA-55-A493	0.281		-0.0227765	1.08106	38951.7		23947.6
luad	PKM2	TCGA-55-A494	0.0697		-0.0366235	1.52545	23906.2		8902.09		luad	PKM2	TCGA-55-A494	0.2676		-0.0361765	1.13519	23906.2		8902.09
luad	PKM2	TCGA-55-A4DF	0.1147		0.00837647	0.926971	24348.1		9344		luad	PKM2	TCGA-55-A4DF	0.2796		-0.0241765	1.08647	24348.1		9344
luad	PKM2	TCGA-55-A4DG	0.1083		0.00197647	0.98175	7753.69		-7250.44		luad	PKM2	TCGA-55-A4DG	0.2783		-0.0254765	1.09154	7753.69		-7250.44
luad	PKM2	TCGA-62-8394	0.1343		0.0279765	0.791687	20535.2		5531.06		luad	PKM2	TCGA-62-8394	0.3105		0.00672353	0.978346	20535.2		5531.06
luad	PKM2	TCGA-62-8395	0.0998		-0.00652353	1.06537	22908		7903.89		luad	PKM2	TCGA-62-8395	0.3032		-0.000576471	1.0019	22908		7903.89
luad	PKM2	TCGA-62-8397	0.0792		-0.0271235	1.34247	62278.8		47274.7		luad	PKM2	TCGA-62-8397	0.2465		-0.0572765	1.23236	62278.8		47274.7
luad	PKM2	TCGA-62-8398	0.0692		-0.0371235	1.53647	73108.8		58104.6		luad	PKM2	TCGA-62-8398	0.2112		-0.0925765	1.43834	73108.8		58104.6
luad	PKM2	TCGA-62-8399	0.1349		0.0285765	0.788166	17594.6		2590.42		luad	PKM2	TCGA-62-8399	0.3118		0.00802353	0.974267	17594.6		2590.42
luad	PKM2	TCGA-62-8402	0.1425		0.0361765	0.74613	31918.7		16914.6		luad	PKM2	TCGA-62-8402	0.3046		0.000823529	0.997296	31918.7		16914.6
luad	PKM2	TCGA-62-A46O	0.1045		-0.00182353	1.01745	18170.6		3166.44		luad	PKM2	TCGA-62-A46O	0.3034		-0.000376471	1.00124	18170.6		3166.44
luad	PKM2	TCGA-62-A46P	0.1167		0.0103765	0.911084	17614.3		2610.16		luad	PKM2	TCGA-62-A46P	0.3006		-0.00317647	1.01057	17614.3		2610.16
luad	PKM2	TCGA-62-A46R	0.1198		0.0134765	0.887509	12883.1		-2121.04		luad	PKM2	TCGA-62-A46R	0.2958		-0.00797647	1.02697	12883.1		-2121.04
luad	PKM2	TCGA-62-A46S	0.0918		-0.0145235	1.15821	13265.8		-1738.34		luad	PKM2	TCGA-62-A46S	0.2522		-0.0515765	1.20451	13265.8		-1738.34
luad	PKM2	TCGA-62-A46U	0.1096		0.00327647	0.970105	32994.7		17990.5		luad	PKM2	TCGA-62-A46U	0.2506		-0.0531765	1.2122	32994.7		17990.5
luad	PKM2	TCGA-62-A46V	0.0917		-0.0146235	1.15947	38493.8		23489.7		luad	PKM2	TCGA-62-A46V	0.2543		-0.0494765	1.19456	38493.8		23489.7
luad	PKM2	TCGA-62-A46Y	0.101		-0.00532353	1.05271	33643.1		18639		luad	PKM2	TCGA-62-A46Y	0.2674		-0.0363765	1.13604	33643.1		18639
luad	PKM2	TCGA-62-A470	0.0924		-0.0139235	1.15069	20811.6		5807.45		luad	PKM2	TCGA-62-A470	0.2619		-0.0418765	1.15989	20811.6		5807.45
luad	PKM2	TCGA-62-A471	0.1024		-0.00392353	1.03832	37163.7		22159.6		luad	PKM2	TCGA-62-A471	0.2747		-0.0290765	1.10585	37163.7		22159.6
luad	PKM2	TCGA-62-A472	0.1171		0.0107765	0.907972	21893.8		6889.69		luad	PKM2	TCGA-62-A472	0.2861		-0.0176765	1.06178	21893.8		6889.69
luad	PKM2	TCGA-64-1679	0.1049		-0.00142353	1.01357	45464.3		30460.2		luad	PKM2	TCGA-64-1679	0.2653		-0.0384765	1.14503	45464.3		30460.2
luad	PKM2	TCGA-64-1681	0.1013		-0.00502353	1.04959	24841.4		9837.29		luad	PKM2	TCGA-64-1681	0.3002		-0.00357647	1.01191	24841.4		9837.29
luad	PKM2	TCGA-64-5774	0.1219		0.0155765	0.872219	23416.9		8412.81		luad	PKM2	TCGA-64-5774	0.2264		-0.0773765	1.34177	23416.9		8412.81
luad	PKM2	TCGA-64-5775	0.0771		-0.0292235	1.37903	51404.7		36400.6		luad	PKM2	TCGA-64-5775	0.2931		-0.0106765	1.03643	51404.7		36400.6
luad	PKM2	TCGA-64-5778	0.0992		-0.00712353	1.07181	17504.5		2500.35		luad	PKM2	TCGA-64-5778	0.244		-0.0597765	1.24499	17504.5		2500.35
luad	PKM2	TCGA-64-5779	0.1206		0.0142765	0.881621	13179.2		-1824.91		luad	PKM2	TCGA-64-5779	0.3066		0.00282353	0.990791	13179.2		-1824.91
luad	PKM2	TCGA-64-5781	0.0984		-0.00792353	1.08052	36410.3		21406.2		luad	PKM2	TCGA-64-5781	0.2675		-0.0362765	1.13561	36410.3		21406.2
luad	PKM2	TCGA-64-5815	0.1157		0.00937647	0.918959	42469.8		27465.6		luad	PKM2	TCGA-64-5815	0.2585		-0.0452765	1.17515	42469.8		27465.6
luad	PKM2	TCGA-67-4679	0.0647		-0.0416235	1.64333	13027.7		-1976.44		luad	PKM2	TCGA-67-4679	0.2939		-0.00987647	1.0336	13027.7		-1976.44
luad	PKM2	TCGA-67-6215	0.0846		-0.0217235	1.25678	36423.5		21419.3		luad	PKM2	TCGA-67-6215	0.2677		-0.0360765	1.13476	36423.5		21419.3
luad	PKM2	TCGA-67-6216	0.111		0.00467647	0.95787	55092.4		40088.3		luad	PKM2	TCGA-67-6216	0.2465		-0.0572765	1.23236	55092.4		40088.3
luad	PKM2	TCGA-67-6217	0.115		0.00867647	0.924552	23933.3		8929.17		luad	PKM2	TCGA-67-6217	0.2744		-0.0293765	1.10706	23933.3		8929.17
luad	PKM2	TCGA-69-7760	0.1137		0.00737647	0.935123	39606.5		24602.4		luad	PKM2	TCGA-69-7760	0.2084		-0.0953765	1.45766	39606.5		24602.4
luad	PKM2	TCGA-69-7761	0.0994		-0.00692353	1.06965	38122		23117.8		luad	PKM2	TCGA-69-7761	0.2489		-0.0548765	1.22048	38122		23117.8
luad	PKM2	TCGA-69-7763	0.097		-0.00932353	1.09612	18313.6		3309.45		luad	PKM2	TCGA-69-7763	0.271		-0.0327765	1.12095	18313.6		3309.45
luad	PKM2	TCGA-69-7764	0.0836		-0.0227235	1.27181	30452.3		15448.1		luad	PKM2	TCGA-69-7764	0.248		-0.0557765	1.22491	30452.3		15448.1
luad	PKM2	TCGA-69-7765	0.1151		0.00877647	0.923749	23136.7		8132.58		luad	PKM2	TCGA-69-7765	0.2627		-0.0410765	1.15636	23136.7		8132.58
luad	PKM2	TCGA-69-7973	0.1181		0.0117765	0.900284	13098.5		-1905.63		luad	PKM2	TCGA-69-7973	0.2707		-0.0330765	1.12219	13098.5		-1905.63
luad	PKM2	TCGA-69-7974	0.1219		0.0155765	0.872219	33247.5		18243.4		luad	PKM2	TCGA-69-7974	0.2771		-0.0266765	1.09627	33247.5		18243.4
luad	PKM2	TCGA-69-7978	0.116		0.00967647	0.916582	24714.5		9710.4		luad	PKM2	TCGA-69-7978	0.2814		-0.0223765	1.07952	24714.5		9710.4
luad	PKM2	TCGA-69-7979	0.0961		-0.0102235	1.10638	32229.1		17224.9		luad	PKM2	TCGA-69-7979	0.2878		-0.0159765	1.05551	32229.1		17224.9
luad	PKM2	TCGA-69-7980	0.0905		-0.0158235	1.17485	33325.6		18321.4		luad	PKM2	TCGA-69-7980	0.2784		-0.0253765	1.09115	33325.6		18321.4
luad	PKM2	TCGA-69-8253	0.0893		-0.0170235	1.19063	39938.2		24934		luad	PKM2	TCGA-69-8253	0.2507		-0.0530765	1.21171	39938.2		24934
luad	PKM2	TCGA-69-8254	0.0889		-0.0174235	1.19599	22415.5		7411.37		luad	PKM2	TCGA-69-8254	0.2334		-0.0703765	1.30153	22415.5		7411.37
luad	PKM2	TCGA-69-8255	0.1179		0.0115765	0.901811	29149.8		14145.7		luad	PKM2	TCGA-69-8255	0.2497		-0.0540765	1.21657	29149.8		14145.7
luad	PKM2	TCGA-69-8453	0.0927		-0.0136235	1.14696	40569.7		25565.6		luad	PKM2	TCGA-69-8453	0.248		-0.0557765	1.22491	40569.7		25565.6
luad	PKM2	TCGA-69-A59K	0.1375		0.0311765	0.773262	20640.8		5636.71		luad	PKM2	TCGA-69-A59K	0.2893		-0.0144765	1.05004	20640.8		5636.71
luad	PKM2	TCGA-71-6725	0.1108		0.00447647	0.959599	24563.6		9559.47		luad	PKM2	TCGA-71-6725	0.2854		-0.0183765	1.06439	24563.6		9559.47
luad	PKM2	TCGA-71-8520	0.0887		-0.0176235	1.19869	18325.7		3321.53		luad	PKM2	TCGA-71-8520	0.2659		-0.0378765	1.14245	18325.7		3321.53
luad	PKM2	TCGA-73-4658	0.1249	0.1153	0.0096	0.923139	26280.8		11276.7		luad	PKM2	TCGA-73-4658	0.2996	0.3103	-0.0107	1.03571	26280.8		11276.7
luad	PKM2	TCGA-73-4676	0.1182	0.1137	0.0045	0.961929	44365.2	19235.7	25129.5		luad	PKM2	TCGA-73-4676	0.2482	0.3047	-0.0565	1.22764	44365.2	19235.7	25129.5
luad	PKM2	TCGA-73-7498	0.097		-0.00932353	1.09612	21724.7		6720.59		luad	PKM2	TCGA-73-7498	0.2602		-0.0435765	1.16747	21724.7		6720.59
luad	PKM2	TCGA-73-7499	0.1144		0.00807647	0.929401	18669.3		3665.16		luad	PKM2	TCGA-73-7499	0.2806		-0.0231765	1.0826	18669.3		3665.16
luad	PKM2	TCGA-75-5122	0.1306		0.0242765	0.814116	23479.6		8475.46		luad	PKM2	TCGA-75-5122	0.2836		-0.0201765	1.07114	23479.6		8475.46
luad	PKM2	TCGA-75-5125	0.1107		0.00437647	0.960465	30252.6		15248.5		luad	PKM2	TCGA-75-5125	0.2684		-0.0353765	1.13181	30252.6		15248.5
luad	PKM2	TCGA-75-5126	0.1153		0.00897647	0.922147	30176.8		15172.6		luad	PKM2	TCGA-75-5126	0.262		-0.0417765	1.15945	30176.8		15172.6
luad	PKM2	TCGA-75-5146	0.1129		0.00657647	0.94175	22189.9		7185.81		luad	PKM2	TCGA-75-5146	0.2705		-0.0332765	1.12302	22189.9		7185.81
luad	PKM2	TCGA-75-5147	0.1103		0.00397647	0.963949	29171.6		14167.5		luad	PKM2	TCGA-75-5147	0.2818		-0.0219765	1.07799	29171.6		14167.5
luad	PKM2	TCGA-75-6203	0.0977		-0.00862353	1.08827	22593.5		7589.41		luad	PKM2	TCGA-75-6203	0.2638		-0.0399765	1.15154	22593.5		7589.41
luad	PKM2	TCGA-75-6205	0.122		0.0156765	0.871504	29109.3		14105.2		luad	PKM2	TCGA-75-6205	0.2842		-0.0195765	1.06888	29109.3		14105.2
luad	PKM2	TCGA-75-6207	0.1104		0.00407647	0.963075	15818		813.894		luad	PKM2	TCGA-75-6207	0.3245		0.0207235	0.936137	15818		813.894
luad	PKM2	TCGA-75-6211	0.0984		-0.00792353	1.08052	30313.6		15309.5		luad	PKM2	TCGA-75-6211	0.2448		-0.0589765	1.24092	30313.6		15309.5
luad	PKM2	TCGA-75-6212	0.0973		-0.00902353	1.09274	41241.3		26237.2		luad	PKM2	TCGA-75-6212	0.2561		-0.0476765	1.18616	41241.3		26237.2
luad	PKM2	TCGA-75-6214	0.0752		-0.0311235	1.41388	41203.6		26199.4		luad	PKM2	TCGA-75-6214	0.2371		-0.0666765	1.28122	41203.6		26199.4
luad	PKM2	TCGA-75-7025	0.1183		0.0119765	0.898762	21979.6		6975.45		luad	PKM2	TCGA-75-7025	0.2601		-0.0436765	1.16792	21979.6		6975.45
luad	PKM2	TCGA-75-7027	0.0939		-0.0124235	1.13231	40891.7		25887.6		luad	PKM2	TCGA-75-7027	0.2342		-0.0695765	1.29708	40891.7		25887.6
luad	PKM2	TCGA-75-7030	0.0938		-0.0125235	1.13351	31385.4		16381.3		luad	PKM2	TCGA-75-7030	0.2734		-0.0303765	1.11111	31385.4		16381.3
luad	PKM2	TCGA-75-7031	0.0969		-0.00942353	1.09725	37045.2		22041		luad	PKM2	TCGA-75-7031	0.2728		-0.0309765	1.11355	37045.2		22041
luad	PKM2	TCGA-78-7143	0.0821		-0.0242235	1.29505	13987		-1017.08		luad	PKM2	TCGA-78-7143	0.2702		-0.0335765	1.12427	13987		-1017.08
luad	PKM2	TCGA-78-7145	0.0815		-0.0248235	1.30458	27185.5		12181.4		luad	PKM2	TCGA-78-7145	0.2369		-0.0668765	1.2823	27185.5		12181.4
luad	PKM2	TCGA-78-7146	0.1049		-0.00142353	1.01357	42646.8		27642.6		luad	PKM2	TCGA-78-7146	0.2722		-0.0315765	1.116	42646.8		27642.6
luad	PKM2	TCGA-78-7147	0.0925		-0.0138235	1.14944	42276		27271.8		luad	PKM2	TCGA-78-7147	0.24		-0.0637765	1.26574	42276		27271.8
luad	PKM2	TCGA-78-7148	0.093		-0.0133235	1.14326	37035.9		22031.8		luad	PKM2	TCGA-78-7148	0.2673		-0.0364765	1.13646	37035.9		22031.8
luad	PKM2	TCGA-78-7149	0.0919		-0.0144235	1.15695	30239.3		15235.2		luad	PKM2	TCGA-78-7149	0.2556		-0.0481765	1.18848	30239.3		15235.2
luad	PKM2	TCGA-78-7150	0.1074		0.00107647	0.989977	32578.9		17574.8		luad	PKM2	TCGA-78-7150	0.2835		-0.0202765	1.07152	32578.9		17574.8
luad	PKM2	TCGA-78-7152	0.1018		-0.00452353	1.04444	18556.2		3552.05		luad	PKM2	TCGA-78-7152	0.2615		-0.0422765	1.16167	18556.2		3552.05
luad	PKM2	TCGA-78-7153	0.1158		0.00947647	0.918165	21790.7		6786.54		luad	PKM2	TCGA-78-7153	0.2141		-0.0896765	1.41885	21790.7		6786.54
luad	PKM2	TCGA-78-7154	0.075		-0.0313235	1.41765	47280.2		32276.1		luad	PKM2	TCGA-78-7154	0.2883		-0.0154765	1.05368	47280.2		32276.1
luad	PKM2	TCGA-78-7155	0.1655		0.0591765	0.642438	21989.6		6985.46		luad	PKM2	TCGA-78-7155	0.4478		0.144024	0.678375	21989.6		6985.46
luad	PKM2	TCGA-78-7156	0.0677		-0.0386235	1.57051	21208.3		6204.21		luad	PKM2	TCGA-78-7156	0.232		-0.0717765	1.30938	21208.3		6204.21
luad	PKM2	TCGA-78-7158	0.0976		-0.00872353	1.08938	17029.5		2025.33		luad	PKM2	TCGA-78-7158	0.2857		-0.0180765	1.06327	17029.5		2025.33
luad	PKM2	TCGA-78-7159	0.1228		0.0164765	0.865827	22221.5		7217.36		luad	PKM2	TCGA-78-7159	0.2371		-0.0666765	1.28122	22221.5		7217.36
luad	PKM2	TCGA-78-7160	0.1025		-0.00382353	1.0373	19998.7		4994.61		luad	PKM2	TCGA-78-7160	0.2646		-0.0391765	1.14806	19998.7		4994.61
luad	PKM2	TCGA-78-7161	0.1078		0.00147647	0.986304	19101.1		4096.98		luad	PKM2	TCGA-78-7161	0.2743		-0.0294765	1.10746	19101.1		4096.98
luad	PKM2	TCGA-78-7162	0.1037		-0.00262353	1.0253	20146		5141.87		luad	PKM2	TCGA-78-7162	0.3079		0.00412353	0.986608	20146		5141.87
luad	PKM2	TCGA-78-7163	0.0828		-0.0235235	1.2841	46937.6		31933.5		luad	PKM2	TCGA-78-7163	0.2185		-0.0852765	1.39028	46937.6		31933.5
luad	PKM2	TCGA-78-7166	0.0826		-0.0237235	1.28721	38944.3		23940.1		luad	PKM2	TCGA-78-7166	0.2291		-0.0746765	1.32596	38944.3		23940.1
luad	PKM2	TCGA-78-7167	0.0841		-0.0222235	1.26425	24277.9		9273.73		luad	PKM2	TCGA-78-7167	0.2475		-0.0562765	1.22738	24277.9		9273.73
luad	PKM2	TCGA-78-7220	0.1128		0.00647647	0.942584	30300.3		15296.2		luad	PKM2	TCGA-78-7220	0.2969		-0.00687647	1.02316	30300.3		15296.2
luad	PKM2	TCGA-78-7535	0.1008		-0.00552353	1.0548	30083.6		15079.5		luad	PKM2	TCGA-78-7535	0.2604		-0.0433765	1.16658	30083.6		15079.5
luad	PKM2	TCGA-78-7536	0.1017		-0.00462353	1.04546	26616.9		11612.7		luad	PKM2	TCGA-78-7536	0.2503		-0.0534765	1.21365	26616.9		11612.7
luad	PKM2	TCGA-78-7537	0.1234		0.0170765	0.861617	18889.8		3885.67		luad	PKM2	TCGA-78-7537	0.2612		-0.0425765	1.163	18889.8		3885.67
luad	PKM2	TCGA-78-7539	0.1161		0.00977647	0.915793	14668		-336.087		luad	PKM2	TCGA-78-7539	0.2535		-0.0502765	1.19833	14668		-336.087
luad	PKM2	TCGA-78-7540	0.0692		-0.0371235	1.53647	65893.3		50889.2		luad	PKM2	TCGA-78-7540	0.2586		-0.0451765	1.1747	65893.3		50889.2
luad	PKM2	TCGA-78-7542	0.0952		-0.0111235	1.11684	70046.7		55042.6		luad	PKM2	TCGA-78-7542	0.2529		-0.0508765	1.20117	70046.7		55042.6
luad	PKM2	TCGA-78-7633	0.0866		-0.0197235	1.22775	21537.8		6533.7		luad	PKM2	TCGA-78-7633	0.2377		-0.0660765	1.27798	21537.8		6533.7
luad	PKM2	TCGA-78-8640	0.1068		0.000476471	0.995539	29891.2		14887		luad	PKM2	TCGA-78-8640	0.2862		-0.0175765	1.06141	29891.2		14887
luad	PKM2	TCGA-78-8648	0.1121		0.00577647	0.94847	22592.1		7587.93		luad	PKM2	TCGA-78-8648	0.281		-0.0227765	1.08106	22592.1		7587.93
luad	PKM2	TCGA-78-8655	0.0996		-0.00672353	1.06751	25524.4		10520.3		luad	PKM2	TCGA-78-8655	0.2787		-0.0250765	1.08998	25524.4		10520.3
luad	PKM2	TCGA-78-8660	0.1085		0.00217647	0.97994	43093.6		28089.4		luad	PKM2	TCGA-78-8660	0.2788		-0.0249765	1.08959	43093.6		28089.4
luad	PKM2	TCGA-78-8662	0.1149		0.00857647	0.925357	31297.2		16293		luad	PKM2	TCGA-78-8662	0.3318		0.0280235	0.915541	31297.2		16293
luad	PKM2	TCGA-80-5607	0.0934		-0.0129235	1.13837	36017.9		21013.8		luad	PKM2	TCGA-80-5607	0.2645		-0.0392765	1.14849	36017.9		21013.8
luad	PKM2	TCGA-80-5608	0.1179		0.0115765	0.901811	25028.9		10024.8		luad	PKM2	TCGA-80-5608	0.2497		-0.0540765	1.21657	25028.9		10024.8
luad	PKM2	TCGA-80-5611	0.1094		0.00307647	0.971879	34800.4		19796.3		luad	PKM2	TCGA-80-5611	0.2497		-0.0540765	1.21657	34800.4		19796.3
luad	PKM2	TCGA-83-5908	0.1102		0.00387647	0.964823	46594.1		31589.9		luad	PKM2	TCGA-83-5908	0.2886		-0.0151765	1.05259	46594.1		31589.9
luad	PKM2	TCGA-86-6562	0.1051		-0.00122353	1.01164	26633.8		11629.7		luad	PKM2	TCGA-86-6562	0.2943		-0.00947647	1.0322	26633.8		11629.7
luad	PKM2	TCGA-86-6851	0.1029		-0.00342353	1.03327	20697.2		5693.11		luad	PKM2	TCGA-86-6851	0.2741		-0.0296765	1.10827	20697.2		5693.11
luad	PKM2	TCGA-86-7701	0.1196		0.0132765	0.888993	14231.8		-772.305		luad	PKM2	TCGA-86-7701	0.2474		-0.0563765	1.22788	14231.8		-772.305
luad	PKM2	TCGA-86-7711	0.1243		0.0179765	0.855378	80323.1		65319		luad	PKM2	TCGA-86-7711	0.2549		-0.0488765	1.19175	80323.1		65319
luad	PKM2	TCGA-86-7713	0.1258		0.0194765	0.845179	25686		10681.9		luad	PKM2	TCGA-86-7713	0.2926		-0.0111765	1.0382	25686		10681.9
luad	PKM2	TCGA-86-7714	0.1112		0.00487647	0.956147	30022.6		15018.4		luad	PKM2	TCGA-86-7714	0.2378		-0.0659765	1.27745	30022.6		15018.4
luad	PKM2	TCGA-86-7953	0.1118		0.00547647	0.951015	34713.9		19709.8		luad	PKM2	TCGA-86-7953	0.2495		-0.0542765	1.21754	34713.9		19709.8
luad	PKM2	TCGA-86-7954	0.1185		0.0121765	0.897245	21080.5		6076.38		luad	PKM2	TCGA-86-7954	0.2834		-0.0203765	1.0719	21080.5		6076.38
luad	PKM2	TCGA-86-7955	0.1503		0.0439765	0.707409	32602.5		17598.3		luad	PKM2	TCGA-86-7955	0.2955		-0.00827647	1.02801	32602.5		17598.3
luad	PKM2	TCGA-86-8054	0.1205		0.0141765	0.882353	33100		18095.9		luad	PKM2	TCGA-86-8054	0.2101		-0.0936765	1.44587	33100		18095.9
luad	PKM2	TCGA-86-8055	0.1032		-0.00312353	1.03027	27154.7		12150.6		luad	PKM2	TCGA-86-8055	0.2635		-0.0402765	1.15285	27154.7		12150.6
luad	PKM2	TCGA-86-8056	0.0878		-0.0185235	1.21097	13177.6		-1826.58		luad	PKM2	TCGA-86-8056	0.2371		-0.0666765	1.28122	13177.6		-1826.58
luad	PKM2	TCGA-86-8073	0.1045		-0.00182353	1.01745	13893.5		-1110.68		luad	PKM2	TCGA-86-8073	0.2438		-0.0599765	1.24601	13893.5		-1110.68
luad	PKM2	TCGA-86-8074	0.0851		-0.0212235	1.2494	24765.2		9761.06		luad	PKM2	TCGA-86-8074	0.2539		-0.0498765	1.19644	24765.2		9761.06
luad	PKM2	TCGA-86-8075	0.0998		-0.00652353	1.06537	28957.9		13953.7		luad	PKM2	TCGA-86-8075	0.2512		-0.0525765	1.2093	28957.9		13953.7
luad	PKM2	TCGA-86-8076	0.111		0.00467647	0.95787	24792		9787.92		luad	PKM2	TCGA-86-8076	0.2462		-0.0575765	1.23386	24792		9787.92
luad	PKM2	TCGA-86-8278	0.0995		-0.00682353	1.06858	51702.6		36698.5		luad	PKM2	TCGA-86-8278	0.2374		-0.0663765	1.2796	51702.6		36698.5
luad	PKM2	TCGA-86-8279	0.0828		-0.0235235	1.2841	41615.4		26611.3		luad	PKM2	TCGA-86-8279	0.2574		-0.0463765	1.18017	41615.4		26611.3
luad	PKM2	TCGA-86-8280	0.0967		-0.00962353	1.09952	34949.1		19945		luad	PKM2	TCGA-86-8280	0.2623		-0.0414765	1.15813	34949.1		19945
luad	PKM2	TCGA-86-8281	0.0981		-0.00822353	1.08383	21724.2		6720.11		luad	PKM2	TCGA-86-8281	0.2447		-0.0590765	1.24142	21724.2		6720.11
luad	PKM2	TCGA-86-8358	0.1353		0.0289765	0.785835	24295.2		9291.02		luad	PKM2	TCGA-86-8358	0.3056		0.00182353	0.994033	24295.2		9291.02
luad	PKM2	TCGA-86-8359	0.114		0.00767647	0.932663	9081.41		-5922.72		luad	PKM2	TCGA-86-8359	0.2731		-0.0306765	1.11233	9081.41		-5922.72
luad	PKM2	TCGA-86-8585	0.1059		-0.000423529	1.004	21554.5		6550.4		luad	PKM2	TCGA-86-8585	0.2711		-0.0326765	1.12053	21554.5		6550.4
luad	PKM2	TCGA-86-8668	0.0872		-0.0191235	1.21931	25909.2		10905.1		luad	PKM2	TCGA-86-8668	0.2401		-0.0636765	1.26521	25909.2		10905.1
luad	PKM2	TCGA-86-8669	0.128		0.0216765	0.830653	19035.9		4031.79		luad	PKM2	TCGA-86-8669	0.2713		-0.0324765	1.11971	19035.9		4031.79
luad	PKM2	TCGA-86-8671	0.1063		-2.35294e-05	1.00022	18630.7		3626.54		luad	PKM2	TCGA-86-8671	0.2676		-0.0361765	1.13519	18630.7		3626.54
luad	PKM2	TCGA-86-8672	0.0938		-0.0125235	1.13351	44467.1		29463		luad	PKM2	TCGA-86-8672	0.2555		-0.0482765	1.18895	44467.1		29463
luad	PKM2	TCGA-86-8673	0.0957		-0.0106235	1.11101	25492.1		10488		luad	PKM2	TCGA-86-8673	0.263		-0.0407765	1.15504	25492.1		10488
luad	PKM2	TCGA-86-8674	0.1125		0.00617647	0.945098	30960.7		15956.5		luad	PKM2	TCGA-86-8674	0.2443		-0.0594765	1.24346	30960.7		15956.5
luad	PKM2	TCGA-86-A456	0.1122		0.00587647	0.947625	13651.3		-1352.79		luad	PKM2	TCGA-86-A456	0.2792		-0.0245765	1.08802	13651.3		-1352.79
luad	PKM2	TCGA-86-A4D0	0.1212		0.0148765	0.877257	16967.9		1963.76		luad	PKM2	TCGA-86-A4D0	0.2704		-0.0333765	1.12343	16967.9		1963.76
luad	PKM2	TCGA-86-A4JF	0.0988		-0.00752353	1.07615	29631.1		14627		luad	PKM2	TCGA-86-A4JF	0.2951		-0.00867647	1.0294	29631.1		14627
luad	PKM2	TCGA-86-A4P7	0.1043		-0.00202353	1.0194	13407.5		-1596.63		luad	PKM2	TCGA-86-A4P7	0.2886		-0.0151765	1.05259	13407.5		-1596.63
luad	PKM2	TCGA-86-A4P8	0.0841		-0.0222235	1.26425	10223.3		-4780.79		luad	PKM2	TCGA-86-A4P8	0.2991		-0.00467647	1.01564	10223.3		-4780.79
luad	PKM2	TCGA-91-6828	0.1014		-0.00492353	1.04856	18549.7	14291.3	4258.35		luad	PKM2	TCGA-91-6828	0.2748		-0.0289765	1.10545	18549.7	14291.3	4258.35
luad	PKM2	TCGA-91-6829	0.1123		0.00597647	0.946781	24553.9	25145.2	-591.244		luad	PKM2	TCGA-91-6829	0.2879		-0.0158765	1.05515	24553.9	25145.2	-591.244
luad	PKM2	TCGA-91-6830	0.11		0.00367647	0.966578	32994.6		17990.5		luad	PKM2	TCGA-91-6830	0.2862		-0.0175765	1.06141	32994.6		17990.5
luad	PKM2	TCGA-91-6831	0.1103		0.00397647	0.963949	31878.8	9941.18	21937.7		luad	PKM2	TCGA-91-6831	0.2745		-0.0292765	1.10665	31878.8	9941.18	21937.7
luad	PKM2	TCGA-91-6835	0.1136		0.00727647	0.935947	14261.9	20046.1	-5784.21		luad	PKM2	TCGA-91-6835	0.2917		-0.0120765	1.0414	14261.9	20046.1	-5784.21
luad	PKM2	TCGA-91-6836	0.1157		0.00937647	0.918959	21656.4	13714.4	7941.94		luad	PKM2	TCGA-91-6836	0.2657		-0.0380765	1.14331	21656.4	13714.4	7941.94
luad	PKM2	TCGA-91-6840	0.0851		-0.0212235	1.2494	11205.9		-3798.19		luad	PKM2	TCGA-91-6840	0.357		0.0532235	0.850914	11205.9		-3798.19
luad	PKM2	TCGA-91-6847	0.1063		-2.35294e-05	1.00022	25295.8	16126.7	9169.05		luad	PKM2	TCGA-91-6847	0.2642		-0.0395765	1.1498	25295.8	16126.7	9169.05
luad	PKM2	TCGA-91-6848	0.1191		0.0127765	0.892725	31947.1		16943		luad	PKM2	TCGA-91-6848	0.2945		-0.00927647	1.0315	31947.1		16943
luad	PKM2	TCGA-91-6849	0.0989		-0.00742353	1.07506	33409.3	13137.6	20271.8		luad	PKM2	TCGA-91-6849	0.2289		-0.0748765	1.32711	33409.3	13137.6	20271.8
luad	PKM2	TCGA-91-7771	0.1235		0.0171765	0.860919	13176.6		-1827.56		luad	PKM2	TCGA-91-7771	0.2717		-0.0320765	1.11806	13176.6		-1827.56
luad	PKM2	TCGA-91-8496	0.0937		-0.0126235	1.13472	26811.6		11807.5		luad	PKM2	TCGA-91-8496	0.2695		-0.0342765	1.12719	26811.6		11807.5
luad	PKM2	TCGA-91-8497	0.0987		-0.00762353	1.07724	23278.5		8274.38		luad	PKM2	TCGA-91-8497	0.2598		-0.0439765	1.16927	23278.5		8274.38
luad	PKM2	TCGA-91-8499	0.1238		0.0174765	0.858833	28026		13021.9		luad	PKM2	TCGA-91-8499	0.3632		0.0594235	0.836389	28026		13021.9
luad	PKM2	TCGA-91-A4BC	0.1065		0.000176471	0.998343	15426.2		422.112		luad	PKM2	TCGA-91-A4BC	0.2772		-0.0265765	1.09587	15426.2		422.112
luad	PKM2	TCGA-91-A4BD	0.1124		0.00607647	0.945939	29302.1		14297.9		luad	PKM2	TCGA-91-A4BD	0.2435		-0.0602765	1.24754	29302.1		14297.9
luad	PKM2	TCGA-93-7347	0.1152		0.00887647	0.922947	22897.4		7893.31		luad	PKM2	TCGA-93-7347	0.2746		-0.0291765	1.10625	22897.4		7893.31
luad	PKM2	TCGA-93-7348	0.098		-0.00832353	1.08493	15355.5		351.326		luad	PKM2	TCGA-93-7348	0.2597		-0.0440765	1.16972	15355.5		351.326
luad	PKM2	TCGA-93-8067	0.1069		0.000576471	0.994607	36143.3		21139.1		luad	PKM2	TCGA-93-8067	0.2569		-0.0468765	1.18247	36143.3		21139.1
luad	PKM2	TCGA-93-A4JN	0.0759		-0.0304235	1.40084	15601.8		597.701		luad	PKM2	TCGA-93-A4JN	0.2659		-0.0378765	1.14245	15601.8		597.701
luad	PKM2	TCGA-93-A4JO	0.0976		-0.00872353	1.08938	19238		4233.84		luad	PKM2	TCGA-93-A4JO	0.2779		-0.0258765	1.09311	19238		4233.84
luad	PKM2	TCGA-93-A4JP	0.0856		-0.0207235	1.2421	15303.9		299.817		luad	PKM2	TCGA-93-A4JP	0.2821		-0.0216765	1.07684	15303.9		299.817
luad	PKM2	TCGA-93-A4JQ	0.1066		0.000276471	0.997406	20682.2		5678.09		luad	PKM2	TCGA-93-A4JQ	0.2771		-0.0266765	1.09627	20682.2		5678.09
luad	PKM2	TCGA-95-7039	0.1006		-0.00572353	1.05689	32332.9		17328.7		luad	PKM2	TCGA-95-7039	0.2969		-0.00687647	1.02316	32332.9		17328.7
luad	PKM2	TCGA-95-7043	0.0907		-0.0156235	1.17226	25273.8		10269.6		luad	PKM2	TCGA-95-7043	0.3365		0.0327235	0.902753	25273.8		10269.6
luad	PKM2	TCGA-95-7562	0.1165		0.0101765	0.912648	21699.7		6695.6		luad	PKM2	TCGA-95-7562	0.2995		-0.00427647	1.01428	21699.7		6695.6
luad	PKM2	TCGA-95-7567	0.1215		0.0151765	0.875091	22201.4		7197.28		luad	PKM2	TCGA-95-7567	0.283		-0.0207765	1.07342	22201.4		7197.28
luad	PKM2	TCGA-95-7944	0.0933		-0.0130235	1.13959	40680.1		25676		luad	PKM2	TCGA-95-7944	0.266		-0.0377765	1.14202	40680.1		25676
luad	PKM2	TCGA-95-7947	0.0936		-0.0127235	1.13594	20251.1		5246.95		luad	PKM2	TCGA-95-7947	0.3212		0.0174235	0.945755	20251.1		5246.95
luad	PKM2	TCGA-95-7948	0.1094		0.00307647	0.971879	49874.3		34870.2		luad	PKM2	TCGA-95-7948	0.2323		-0.0714765	1.30769	49874.3		34870.2
luad	PKM2	TCGA-95-8039	0.1019		-0.00442353	1.04341	25914.8		10910.7		luad	PKM2	TCGA-95-8039	0.2722		-0.0315765	1.116	25914.8		10910.7
luad	PKM2	TCGA-95-8494	0.1141		0.00777647	0.931845	47326.3		32322.2		luad	PKM2	TCGA-95-8494	0.2657		-0.0380765	1.14331	47326.3		32322.2
luad	PKM2	TCGA-95-A4VK	0.0971		-0.00922353	1.09499	27168.4		12164.2		luad	PKM2	TCGA-95-A4VK	0.2539		-0.0498765	1.19644	27168.4		12164.2
luad	PKM2	TCGA-95-A4VN	0.1231		0.0167765	0.863717	26307.1		11303		luad	PKM2	TCGA-95-A4VN	0.2946		-0.00917647	1.03115	26307.1		11303
luad	PKM2	TCGA-95-A4VP	0.1185		0.0121765	0.897245	13712		-1292.16		luad	PKM2	TCGA-95-A4VP	0.2531		-0.0506765	1.20022	13712		-1292.16
luad	PKM2	TCGA-97-7546	0.1244		0.0180765	0.854691	9050.63		-5953.5		luad	PKM2	TCGA-97-7546	0.2753		-0.0284765	1.10344	9050.63		-5953.5
luad	PKM2	TCGA-97-7547	0.0848		-0.0215235	1.25382	23946.6		8942.47		luad	PKM2	TCGA-97-7547	0.2518		-0.0519765	1.20642	23946.6		8942.47
luad	PKM2	TCGA-97-7552	0.1006		-0.00572353	1.05689	23636.8		8632.62		luad	PKM2	TCGA-97-7552	0.2647		-0.0390765	1.14763	23636.8		8632.62
luad	PKM2	TCGA-97-7553	0.0968		-0.00952353	1.09838	21998.3		6994.14		luad	PKM2	TCGA-97-7553	0.2758		-0.0279765	1.10144	21998.3		6994.14
luad	PKM2	TCGA-97-7554	0.1253		0.0189765	0.848552	26253.1		11249		luad	PKM2	TCGA-97-7554	0.2804		-0.0233765	1.08337	26253.1		11249
luad	PKM2	TCGA-97-7937	0.1275		0.0211765	0.83391	33934.9		18930.8		luad	PKM2	TCGA-97-7937	0.2745		-0.0292765	1.10665	33934.9		18930.8
luad	PKM2	TCGA-97-7938	0.1085		0.00217647	0.97994	14325.7		-678.448		luad	PKM2	TCGA-97-7938	0.2777		-0.0260765	1.0939	14325.7		-678.448
luad	PKM2	TCGA-97-7941	0.0917		-0.0146235	1.15947	36043.6		21039.5		luad	PKM2	TCGA-97-7941	0.2459		-0.0578765	1.23537	36043.6		21039.5
luad	PKM2	TCGA-97-8171	0.0688		-0.0375235	1.5454	22974		7969.89		luad	PKM2	TCGA-97-8171	0.2854		-0.0183765	1.06439	22974		7969.89
luad	PKM2	TCGA-97-8172	0.1251		0.0187765	0.849908	13028.3		-1975.81		luad	PKM2	TCGA-97-8172	0.3065		0.00272353	0.991114	13028.3		-1975.81
luad	PKM2	TCGA-97-8174	0.0849		-0.0214235	1.25234	22103.6		7099.49		luad	PKM2	TCGA-97-8174	0.2561		-0.0476765	1.18616	22103.6		7099.49
luad	PKM2	TCGA-97-8175	0.1222		0.0158765	0.870078	32009		17004.9		luad	PKM2	TCGA-97-8175	0.292		-0.0117765	1.04033	32009		17004.9
luad	PKM2	TCGA-97-8176	0.0848		-0.0215235	1.25382	37681		22676.9		luad	PKM2	TCGA-97-8176	0.2469		-0.0568765	1.23036	37681		22676.9
luad	PKM2	TCGA-97-8177	0.1154		0.00907647	0.921348	23211.5		8207.41		luad	PKM2	TCGA-97-8177	0.2794		-0.0243765	1.08725	23211.5		8207.41
luad	PKM2	TCGA-97-8179	0.0959		-0.0104235	1.10869	20280.9		5276.82		luad	PKM2	TCGA-97-8179	0.2656		-0.0381765	1.14374	20280.9		5276.82
luad	PKM2	TCGA-97-8547	0.0737		-0.0326235	1.44265	34188.6		19184.5		luad	PKM2	TCGA-97-8547	0.2491		-0.0546765	1.2195	34188.6		19184.5
luad	PKM2	TCGA-97-8552	0.0885		-0.0178235	1.2014	20636.6		5632.46		luad	PKM2	TCGA-97-8552	0.2501		-0.0536765	1.21462	20636.6		5632.46
luad	PKM2	TCGA-97-A4LX	0.1108		0.00447647	0.959599	21857.4		6853.26		luad	PKM2	TCGA-97-A4LX	0.2781		-0.0256765	1.09233	21857.4		6853.26
luad	PKM2	TCGA-97-A4M0	0.1118		0.00547647	0.951015	25402.4		10398.2		luad	PKM2	TCGA-97-A4M0	0.3202		0.0164235	0.948709	25402.4		10398.2
luad	PKM2	TCGA-97-A4M1	0.075		-0.0313235	1.41765	13797.4		-1206.77		luad	PKM2	TCGA-97-A4M1	0.278		-0.0257765	1.09272	13797.4		-1206.77
luad	PKM2	TCGA-97-A4M2	0.0969		-0.00942353	1.09725	15922.9		918.733		luad	PKM2	TCGA-97-A4M2	0.2707		-0.0330765	1.12219	15922.9		918.733
luad	PKM2	TCGA-97-A4M3	0.0931		-0.0132235	1.14204	21342.4		6338.31		luad	PKM2	TCGA-97-A4M3	0.2462		-0.0575765	1.23386	21342.4		6338.31
luad	PKM2	TCGA-97-A4M5	0.0947		-0.0116235	1.12274	18585.4		3581.3		luad	PKM2	TCGA-97-A4M5	0.2742		-0.0295765	1.10786	18585.4		3581.3
luad	PKM2	TCGA-97-A4M6	0.1044		-0.00192353	1.01842	37606.9		22602.7		luad	PKM2	TCGA-97-A4M6	0.2652		-0.0385765	1.14546	37606.9		22602.7
luad	PKM2	TCGA-97-A4M7	0.0793		-0.0270235	1.34078	26012		11007.9		luad	PKM2	TCGA-97-A4M7	0.2491		-0.0546765	1.2195	26012		11007.9
luad	PKM2	TCGA-99-7458	0.113		0.00667647	0.940916	18902.6		3898.46		luad	PKM2	TCGA-99-7458	0.2819		-0.0218765	1.0776	18902.6		3898.46
luad	PKM2	TCGA-99-8025	0.1178		0.0114765	0.902577	27413.2		12409.1		luad	PKM2	TCGA-99-8025	0.2532		-0.0505765	1.19975	27413.2		12409.1
luad	PKM2	TCGA-99-8028	0.1196		0.0132765	0.888993	22290.2		7286.04		luad	PKM2	TCGA-99-8028	0.2701		-0.0336765	1.12468	22290.2		7286.04
luad	PKM2	TCGA-99-8032	0.1184		0.0120765	0.898003	27950.7		12946.6		luad	PKM2	TCGA-99-8032	0.2267		-0.0770765	1.33999	27950.7		12946.6
luad	PKM2	TCGA-99-8033	0.0952		-0.0111235	1.11684	50041		35036.9		luad	PKM2	TCGA-99-8033	0.2579		-0.0458765	1.17788	50041		35036.9
luad	PKM2	TCGA-J2-8192	0.1044		-0.00192353	1.01842	23508.6		8504.46		luad	PKM2	TCGA-J2-8192	0.2473		-0.0564765	1.22837	23508.6		8504.46
luad	PKM2	TCGA-J2-8194	0.0979		-0.00842353	1.08604	28978.6		13974.5		luad	PKM2	TCGA-J2-8194	0.2467		-0.0570765	1.23136	28978.6		13974.5
luad	PKM2	TCGA-J2-A4AD	0.1066		0.000276471	0.997406	34982.1		19978		luad	PKM2	TCGA-J2-A4AD	0.2802		-0.0235765	1.08414	34982.1		19978
luad	PKM2	TCGA-J2-A4AE	0.0941		-0.0122235	1.1299	12313.8		-2690.3		luad	PKM2	TCGA-J2-A4AE	0.251		-0.0527765	1.21026	12313.8		-2690.3
luad	PKM2	TCGA-J2-A4AG	0.1104		0.00407647	0.963075	21543.8		6539.7		luad	PKM2	TCGA-J2-A4AG	0.2753		-0.0284765	1.10344	21543.8		6539.7
luad	PKM2	TCGA-L4-A4E5	0.0985		-0.00782353	1.07943	16742.2		1738.08		luad	PKM2	TCGA-L4-A4E5	0.2646		-0.0391765	1.14806	16742.2		1738.08
luad	PKM2	TCGA-L4-A4E6	0.0988		-0.00752353	1.07615	16074.5		1070.38		luad	PKM2	TCGA-L4-A4E6	0.2824		-0.0213765	1.0757	16074.5		1070.38
luad	PKM2	TCGA-L9-A443	0.1184		0.0120765	0.898003	16324.6		1320.45		luad	PKM2	TCGA-L9-A443	0.2874		-0.0163765	1.05698	16324.6		1320.45
luad	PKM2	TCGA-L9-A444	0.1123		0.00597647	0.946781	15008.4		4.22445		luad	PKM2	TCGA-L9-A444	0.26		-0.0437765	1.16837	15008.4		4.22445
luad	PKM2	TCGA-MN-A4N1	0.1091		0.00277647	0.974551	23548.4		8544.23		luad	PKM2	TCGA-MN-A4N1	0.2976		-0.00617647	1.02075	23548.4		8544.23
luad	PKM2	TCGA-MN-A4N4	0.0888		-0.0175235	1.19734	29467		14462.9		luad	PKM2	TCGA-MN-A4N4	0.2668		-0.0369765	1.13859	29467		14462.9
luad	PKM2	TCGA-MN-A4N5	0.1099		0.00357647	0.967457	27209.8		12205.7		luad	PKM2	TCGA-MN-A4N5	0.2812		-0.0225765	1.08029	27209.8		12205.7
luad	PKM2	TCGA-MP-A4SV	0.1153		0.00897647	0.922147	19715.3		4711.14		luad	PKM2	TCGA-MP-A4SV	0.2703		-0.0334765	1.12385	19715.3		4711.14
luad	PKM2	TCGA-MP-A4SW	0.0937		-0.0126235	1.13472	20114.3		5110.17		luad	PKM2	TCGA-MP-A4SW	0.2546		-0.0491765	1.19315	20114.3		5110.17
luad	PKM2	TCGA-MP-A4SY	0.1014		-0.00492353	1.04856	46361.4		31357.3		luad	PKM2	TCGA-MP-A4SY	0.2419		-0.0618765	1.25579	46361.4		31357.3
luad	PKM2	TCGA-MP-A4T2	0.0969		-0.00942353	1.09725					luad	PKM2	TCGA-MP-A4T2	0.2415		-0.0622765	1.25787
luad	PKM2	TCGA-MP-A4T4	0.1139		0.00757647	0.933481	19552		4547.83		luad	PKM2	TCGA-MP-A4T4	0.2703		-0.0334765	1.12385	19552		4547.83
luad	PKM2	TCGA-MP-A4T6	0.1388		0.0324765	0.76602	19179.5		4175.38		luad	PKM2	TCGA-MP-A4T6	0.2937		-0.0100765	1.03431	19179.5		4175.38
luad	PKM2	TCGA-MP-A4T7	0.0711		-0.0352235	1.49541	40387.1		25383		luad	PKM2	TCGA-MP-A4T7	0.2415		-0.0622765	1.25787	40387.1		25383
luad	PKM2	TCGA-MP-A4T8	0.0985		-0.00782353	1.07943	21226.2		6222.12		luad	PKM2	TCGA-MP-A4T8	0.2591		-0.0446765	1.17243	21226.2		6222.12
luad	PKM2	TCGA-MP-A4T9	0.1025		-0.00382353	1.0373	25446.8		10442.7		luad	PKM2	TCGA-MP-A4T9	0.2849		-0.0188765	1.06626	25446.8		10442.7
luad	PKM2	TCGA-MP-A4TA	0.1054		-0.000923529	1.00876	19370.5		4366.36		luad	PKM2	TCGA-MP-A4TA	0.2542		-0.0495765	1.19503	19370.5		4366.36
luad	PKM2	TCGA-MP-A4TC	0.096		-0.0103235	1.10754	35733.8		20729.7		luad	PKM2	TCGA-MP-A4TC	0.2621		-0.0416765	1.15901	35733.8		20729.7
luad	PKM2	TCGA-MP-A4TD	0.1222		0.0158765	0.870078	14813.2		-190.919		luad	PKM2	TCGA-MP-A4TD	0.2811		-0.0226765	1.08067	14813.2		-190.919
luad	PKM2	TCGA-MP-A4TE	0.1242		0.0178765	0.856067					luad	PKM2	TCGA-MP-A4TE	0.2186		-0.0851765	1.38965
luad	PKM2	TCGA-MP-A4TF	0.0944		-0.0119235	1.12631	44015.5		29011.4		luad	PKM2	TCGA-MP-A4TF	0.2484		-0.0553765	1.22293	44015.5		29011.4
luad	PKM2	TCGA-MP-A4TH	0.0982		-0.00812353	1.08272	18236.2		3232.03		luad	PKM2	TCGA-MP-A4TH	0.2572		-0.0465765	1.18109	18236.2		3232.03
luad	PKM2	TCGA-MP-A4TI	0.0957		-0.0106235	1.11101	42612		27607.9		luad	PKM2	TCGA-MP-A4TI	0.2826		-0.0211765	1.07493	42612		27607.9
luad	PKM2	TCGA-MP-A4TJ	0.107		0.000676471	0.993678	16829.7		1825.57		luad	PKM2	TCGA-MP-A4TJ	0.2647		-0.0390765	1.14763	16829.7		1825.57
luad	PKM2	TCGA-MP-A4TK	0.1028		-0.00352353	1.03428	25237.7		10233.6		luad	PKM2	TCGA-MP-A4TK	0.2705		-0.0332765	1.12302	25237.7		10233.6
luad	PKM2	TCGA-MP-A5C7	0.0606		-0.0457235	1.75451	18579.9		3575.81		luad	PKM2	TCGA-MP-A5C7	0.2179		-0.0858765	1.39411	18579.9		3575.81
luad	PKM2	TCGA-NJ-A4YF	0.1211		0.0147765	0.877981	31226.6		16222.5		luad	PKM2	TCGA-NJ-A4YF	0.2601		-0.0436765	1.16792	31226.6		16222.5
luad	PKM2	TCGA-NJ-A4YG	0.1069		0.000576471	0.994607					luad	PKM2	TCGA-NJ-A4YG	0.2724		-0.0313765	1.11519
luad	PKM2	TCGA-NJ-A4YI	0.1145		0.00817647	0.92859	15797.2		793.119		luad	PKM2	TCGA-NJ-A4YI	0.2566		-0.0471765	1.18385	15797.2		793.119
luad	PKM2	TCGA-NJ-A4YP	0.1161		0.00977647	0.915793	23725.9		8721.74		luad	PKM2	TCGA-NJ-A4YP	0.2607		-0.0430765	1.16523	23725.9		8721.74
luad	PKM2	TCGA-NJ-A4YQ	0.129		0.0226765	0.824213	48961.7		33957.6		luad	PKM2	TCGA-NJ-A4YQ	0.2732		-0.0305765	1.11192	48961.7		33957.6
luad	PKM2	TCGA-NJ-A55A	0.1077		0.00137647	0.987219	11043.8		-3960.33		luad	PKM2	TCGA-NJ-A55A	0.2611		-0.0426765	1.16345	11043.8		-3960.33
luad	PKM2	TCGA-NJ-A55O	0.0956		-0.0107235	1.11217	14562.4		-441.701		luad	PKM2	TCGA-NJ-A55O	0.2859		-0.0178765	1.06253	14562.4		-441.701
luad	PKM2	TCGA-NJ-A55R	0.1015		-0.00482353	1.04752	30019.3		15015.2		luad	PKM2	TCGA-NJ-A55R	0.2498		-0.0539765	1.21608	30019.3		15015.2
luad	PKM2	TCGA-O1-A52J	0.0866		-0.0197235	1.22775	27789.5		12785.3		luad	PKM2	TCGA-O1-A52J	0.2559		-0.0478765	1.18709	27789.5		12785.3
luad	PKM2	TCGA-05-4244	0.106026	0.104417			40083.4		25079.3		luad	PKM2	TCGA-05-4244					40083.4		25079.3
luad	PKM2	TCGA-05-4249					21965.5		6961.37		luad	PKM2	TCGA-05-4249					21965.5		6961.37
luad	PKM2	TCGA-05-4250					48416.5		33412.4		luad	PKM2	TCGA-05-4250					48416.5		33412.4
luad	PKM2	TCGA-05-4382					41101.4		26097.3		luad	PKM2	TCGA-05-4382					41101.4		26097.3
luad	PKM2	TCGA-05-4389					31257.7		16253.6		luad	PKM2	TCGA-05-4389					31257.7		16253.6
luad	PKM2	TCGA-05-4395					111476		96471.9		luad	PKM2	TCGA-05-4395					111476		96471.9
luad	PKM2	TCGA-05-4397					43177.7		28173.6		luad	PKM2	TCGA-05-4397					43177.7		28173.6
luad	PKM2	TCGA-05-4398					35305.6		20301.4		luad	PKM2	TCGA-05-4398					35305.6		20301.4
luad	PKM2	TCGA-05-4402					43669		28664.9		luad	PKM2	TCGA-05-4402					43669		28664.9
luad	PKM2	TCGA-05-4403					85244.1		70240		luad	PKM2	TCGA-05-4403					85244.1		70240
luad	PKM2	TCGA-05-4418					58837.1		43832.9		luad	PKM2	TCGA-05-4418					58837.1		43832.9
luad	PKM2	TCGA-05-4420					27708.9		12704.8		luad	PKM2	TCGA-05-4420					27708.9		12704.8
luad	PKM2	TCGA-05-4422					28961.6		13957.5		luad	PKM2	TCGA-05-4422					28961.6		13957.5
luad	PKM2	TCGA-05-4426					67391.8		52387.6		luad	PKM2	TCGA-05-4426					67391.8		52387.6
luad	PKM2	TCGA-05-4430					26908.8		11904.6		luad	PKM2	TCGA-05-4430					26908.8		11904.6
luad	PKM2	TCGA-05-4432					27810.2		12806.1		luad	PKM2	TCGA-05-4432					27810.2		12806.1
luad	PKM2	TCGA-05-4434					48804		33799.9		luad	PKM2	TCGA-05-4434					48804		33799.9
luad	PKM2	TCGA-35-3615					24171.2		9167.09		luad	PKM2	TCGA-35-3615					24171.2		9167.09
luad	PKM2	TCGA-35-4122					36399		21394.9		luad	PKM2	TCGA-35-4122					36399		21394.9
luad	PKM2	TCGA-35-4123					40007.2		25003.1		luad	PKM2	TCGA-35-4123					40007.2		25003.1
luad	PKM2	TCGA-38-4625					33108.4	15660.2	17448.2		luad	PKM2	TCGA-38-4625					33108.4	15660.2	17448.2
luad	PKM2	TCGA-38-4626					21929.5	19483.8	2445.76		luad	PKM2	TCGA-38-4626					21929.5	19483.8	2445.76
luad	PKM2	TCGA-38-4627					38838.7	17870.9	20967.8		luad	PKM2	TCGA-38-4627					38838.7	17870.9	20967.8
luad	PKM2	TCGA-38-4628					19403		4398.84		luad	PKM2	TCGA-38-4628					19403		4398.84
luad	PKM2	TCGA-38-4629					58316.5		43312.4		luad	PKM2	TCGA-38-4629					58316.5		43312.4
luad	PKM2	TCGA-38-4630					26615.3		11611.2		luad	PKM2	TCGA-38-4630					26615.3		11611.2
luad	PKM2	TCGA-44-2655					41305.5	13281.7	28023.8		luad	PKM2	TCGA-44-2655					41305.5	13281.7	28023.8
luad	PKM2	TCGA-44-2657					17109.4	17140.6	-31.1836		luad	PKM2	TCGA-44-2657					17109.4	17140.6	-31.1836
luad	PKM2	TCGA-44-2659					9609.68		-5394.45		luad	PKM2	TCGA-44-2659					9609.68		-5394.45
luad	PKM2	TCGA-44-2661					30531.2	15956.1	14575.1		luad	PKM2	TCGA-44-2661					30531.2	15956.1	14575.1
luad	PKM2	TCGA-44-2662					42157.1	15831.5	26325.6		luad	PKM2	TCGA-44-2662					42157.1	15831.5	26325.6
luad	PKM2	TCGA-44-3396					41779.8	15856.1	25923.8		luad	PKM2	TCGA-44-3396					41779.8	15856.1	25923.8
luad	PKM2	TCGA-44-3398					61292.1		46288		luad	PKM2	TCGA-44-3398					61292.1		46288
luad	PKM2	TCGA-44-3919					21744.1		6739.94		luad	PKM2	TCGA-44-3919					21744.1		6739.94
luad	PKM2	TCGA-49-4486					28569.9		13565.8		luad	PKM2	TCGA-49-4486					28569.9		13565.8
luad	PKM2	TCGA-49-4494					43291.5		28287.4		luad	PKM2	TCGA-49-4494					43291.5		28287.4
luad	PKM2	TCGA-49-4501					23591		8586.89		luad	PKM2	TCGA-49-4501					23591		8586.89
luad	PKM2	TCGA-49-4505					39336		24331.8		luad	PKM2	TCGA-49-4505					39336		24331.8
luad	PKM2	TCGA-49-4506					57018		42013.9		luad	PKM2	TCGA-49-4506					57018		42013.9
luad	PKM2	TCGA-49-4507					37889		22884.8		luad	PKM2	TCGA-49-4507					37889		22884.8
luad	PKM2	TCGA-49-4510					16451.8		1447.66		luad	PKM2	TCGA-49-4510					16451.8		1447.66
luad	PKM2	TCGA-55-1592					23145.4		8141.25		luad	PKM2	TCGA-55-1592					23145.4		8141.25
luad	PKM2	TCGA-55-1594					26102.6		11098.5		luad	PKM2	TCGA-55-1594					26102.6		11098.5
luad	PKM2	TCGA-55-1595					21905.4		6901.3		luad	PKM2	TCGA-55-1595					21905.4		6901.3
luad	PKM2	TCGA-55-1596					39596.2		24592.1		luad	PKM2	TCGA-55-1596					39596.2		24592.1
luad	PKM2	TCGA-64-1676					30357.1		15353		luad	PKM2	TCGA-64-1676					30357.1		15353
luad	PKM2	TCGA-64-1677					30085.3		15081.2		luad	PKM2	TCGA-64-1677					30085.3		15081.2
luad	PKM2	TCGA-64-1678					123638		108633		luad	PKM2	TCGA-64-1678					123638		108633
luad	PKM2	TCGA-64-1680					32136		17131.9		luad	PKM2	TCGA-64-1680					32136		17131.9
luad	PKM2	TCGA-67-3770					35167.3		20163.2		luad	PKM2	TCGA-67-3770					35167.3		20163.2
luad	PKM2	TCGA-67-3771					36550.5		21546.4		luad	PKM2	TCGA-67-3771					36550.5		21546.4
luad	PKM2	TCGA-67-3772					38190.5		23186.4		luad	PKM2	TCGA-67-3772					38190.5		23186.4
luad	PKM2	TCGA-67-3773					27488.2		12484.1		luad	PKM2	TCGA-67-3773					27488.2		12484.1
luad	PKM2	TCGA-67-3774					31386.9		16382.7		luad	PKM2	TCGA-67-3774					31386.9		16382.7
luad	PKM2	TCGA-73-4659					26556.3		11552.2		luad	PKM2	TCGA-73-4659					26556.3		11552.2
luad	PKM2	TCGA-73-4662					15677.9		673.771		luad	PKM2	TCGA-73-4662					15677.9		673.771
luad	PKM2	TCGA-73-4666					44525.9		29521.8		luad	PKM2	TCGA-73-4666					44525.9		29521.8
luad	PKM2	TCGA-73-4668					30756.5		15752.3		luad	PKM2	TCGA-73-4668					30756.5		15752.3
luad	PKM2	TCGA-73-4670					85711.1		70707		luad	PKM2	TCGA-73-4670					85711.1		70707
luad	PKM2	TCGA-73-4675					39304.5		24300.4		luad	PKM2	TCGA-73-4675					39304.5		24300.4
luad	PKM2	TCGA-73-4677					35286.7		20282.6		luad	PKM2	TCGA-73-4677					35286.7		20282.6
luad	PKM2	TCGA-75-6206					30172.4		15168.3		luad	PKM2	TCGA-75-6206					30172.4		15168.3
